# Supplementary material for: A model for network-based identification and pharmacological targeting of aberrant, replication-permissive transcriptional programs induced by viral infection
Source: Commun Biol. 2022 Jul 19;5:714. doi: 10.1038/s42003-022-03663-8 (PMC9296638; doi:10.1038/s42003-022-03663-8)
Supplement: Supplementary file 4 — Supplementary Data 1 [file 42003_2022_3663_MOESM4_ESM.xlsx]

## Sheet: Table_VIPER_signatures
Protein activity signatures induced by SARS-CoV-2 infection. Values correspond to Normalized Enriched Score (NES) computed by VIPER
	Calu-3			H1299_12h			Ileum organoids		Colon organoids
Protein	4h	8h	12h	12h	24h	36h	12h	24h	12h	24h
SDHB	-3.13372	-4.27685	-4.28991	-1.31459	-1.0185	-1.35903	-4.21948	-6.30545	-1.91868	-2.49322
HINT1	-3.1327	-5.05744	-5.2999	-1.6308	-1.05755	-0.930244	-3.44618	-5.92751	-1.46131	-1.90678
RPS14	-3.15614	-6.39714	-6.87363	-2.53176	-1.08296	-1.15583	-1.95114	-3.61637	-1.13758	-0.936729
NDUFS4	-2.31948	-4.00244	-4.25829	-1.68871	-0.951607	-0.874574	-4.19813	-6.1408	-2.06026	-2.26365
MGST3	-3.36366	-4.72906	-4.78613	-1.31082	-1.34839	-0.864471	-3.17972	-5.18833	-1.90163	-2.04089
IGBP1	-2.94574	-5.96064	-6.37039	-2.59609	-1.24341	-1.28635	-1.84345	-2.39394	-1.15066	-1.0947
UBA52	-3.26705	-6.26717	-6.84761	-2.06237	-0.950238	-1.06356	-1.45839	-3.07458	-0.958024	-0.890452
RPS3	-3.25804	-6.46741	-6.9093	-2.34004	-0.829911	-1.3106	-1.40286	-2.83981	-0.779624	-0.590145
PHB2	-3.28976	-5.0213	-5.10465	-1.59603	-1.16968	-1.29328	-2.68939	-4.24843	-0.85364	-1.44137
RPS27A	-3.16975	-6.48237	-7.06235	-2.4196	-0.801403	-1.36342	-1.34381	-2.21592	-1.15271	-0.639976
PARK7	-3.40781	-4.57117	-4.74572	-1.46463	-1.10011	-0.906676	-2.97128	-3.9661	-1.12361	-2.13485
GNG5	-2.9665	-4.17477	-4.33162	-1.26053	-0.74823	-0.436384	-3.32842	-5.22771	-1.65197	-2.22619
SARNP	-3.346	-4.8336	-4.73395	-1.35398	-1.42067	-1.18644	-2.69252	-3.51205	-1.63457	-1.61168
PFDN5	-3.13567	-5.50736	-5.87694	-1.75271	-0.870409	-0.651158	-2.14818	-4.34022	-0.949658	-1.05823
NACA	-2.88044	-5.77823	-6.11115	-2.41576	-1.46482	-1.33602	-1.33242	-2.80743	-1.3521	-0.657338
PSMB1	-3.35327	-4.42978	-4.2432	-1.2172	-1.54767	-1.11193	-2.94922	-4.31957	-1.0078	-1.79411
PSMD9	-3.43291	-4.8911	-4.97662	-1.10066	-1.09924	-1.15479	-2.5548	-4.24684	-1.01047	-1.50045
BTF3	-2.72314	-5.26127	-5.59109	-2.69914	-1.52502	-1.21995	-2.08621	-2.73125	-1.36297	-0.736434
RPL6	-3.11992	-6.37291	-6.77467	-2.52823	-1.0924	-1.33084	-1.04372	-2.31417	-0.920431	-0.293061
RPS6	-3.02679	-6.10332	-6.62083	-2.33734	-0.705139	-1.17783	-1.24396	-2.79368	-1.17086	-0.419221
ZBTB8OS	-2.98945	-3.98039	-4.05328	-1.5239	-0.90612	-0.800149	-3.15813	-4.49211	-1.71608	-1.9268
RPL3	-3.14724	-6.32134	-6.72631	-2.57513	-1.0181	-1.20037	-0.634956	-2.16436	-1.09497	-0.486904
RPL22	-2.80195	-5.43212	-5.81972	-2.58308	-1.14589	-1.38672	-1.5615	-2.64032	-1.18939	-0.782693
NEDD8	-3.39713	-4.67886	-4.80312	-1.38481	-1.37362	-1.08873	-2.23891	-3.86566	-0.956906	-1.44259
SLIRP	-3.36303	-4.76487	-4.77035	-1.30999	-1.23932	-0.965753	-2.4917	-3.62891	-1.05896	-1.50761
NDUFA13	-2.70534	-3.88892	-4.22069	-1.14072	-0.687168	-0.436562	-3.03313	-5.53595	-1.56162	-1.79687
CYCS	-2.50054	-3.40521	-3.23796	-1.18188	-1.26824	-1.28378	-3.60669	-4.52516	-1.67831	-2.2906
MSRB2	-3.24157	-4.28334	-4.41721	-1.65322	-1.09798	-0.820156	-2.32772	-4.23045	-1.18771	-1.39349
CAMLG	-2.6691	-5.23757	-5.63045	-2.46962	-1.04577	-0.824731	-1.98451	-2.52984	-1.38019	-0.737067
ZNF581	-3.337	-6.46798	-6.86842	-2.33316	-0.949765	-1.4278	-0.589282	-1.74095	-0.57106	-0.19923
GTF2A2	-2.80311	-3.89102	-3.80719	-1.33565	-0.946155	-1.1724	-3.16111	-3.28981	-2.04331	-1.98943
MLX	-2.22144	-2.97256	-3.052	-1.42235	-1.2242	-1.19897	-3.07516	-4.44872	-2.12063	-2.3006
BUD31	-3.47692	-4.63728	-4.81942	-1.55694	-1.31598	-1.08794	-1.96978	-2.81611	-0.996081	-1.25927
GLRX2	-2.67968	-3.48701	-3.35695	-1.43128	-0.913277	-1.17452	-3.25892	-3.97502	-1.52485	-1.88034
PRDX2	-2.98079	-4.31466	-4.58629	-1.33564	-1.13201	-0.785449	-2.30963	-3.86304	-0.974834	-1.39648
PSENEN	-2.71371	-3.56065	-3.79878	-1.1927	-0.842341	-0.413204	-2.91718	-4.80624	-1.49675	-1.92935
EDF1	-2.86394	-3.98033	-4.32886	-1.60556	-0.767688	-0.630145	-2.23086	-3.74092	-1.70272	-1.69172
PFDN1	-2.56261	-3.659	-3.72389	-1.17675	-1.18718	-0.83244	-2.96995	-4.01283	-1.54911	-1.78474
RAB1A	-2.02554	-2.61688	-2.63393	-1.20985	-1.47171	-1.26206	-3.45464	-3.48583	-2.5635	-2.61975
TCEB2	-3.2884	-4.39283	-4.6364	-1.17791	-1.00576	-0.721594	-2.06156	-3.71894	-0.804044	-1.40463
FH	-1.97425	-2.70641	-2.65298	-1.04842	-0.761048	-0.827393	-3.74748	-5.52101	-1.83205	-2.12697
POLE4	-2.94083	-4.29189	-4.50585	-0.881637	-0.862451	-0.765309	-2.28214	-4.33933	-0.98493	-1.27532
DIABLO	-2.71277	-3.88288	-3.84661	-0.975236	-1.04374	-1.02984	-2.59314	-3.92569	-1.35962	-1.6709
WSB2	-2.28484	-2.96845	-2.87002	-1.52258	-1.69681	-1.7554	-2.61932	-3.24893	-1.49448	-2.42509
CFL1	-2.91498	-4.39216	-4.49546	-0.812317	-0.673651	-0.930316	-1.50163	-3.57521	-1.19118	-2.38407
NPM1	-2.76535	-4.68901	-4.89958	-1.89141	-1.17184	-1.55952	-1.60427	-2.10948	-0.960324	-1.20138
SDHC	-1.8785	-2.40772	-2.41031	-1.42431	-1.11863	-1.22858	-3.58812	-4.47572	-2.14442	-2.1739
SRA1	-2.44153	-3.36589	-3.5765	-1.03196	-0.861252	-0.667252	-2.63649	-4.85092	-1.60574	-1.79642
TAF9	-2.64853	-3.614	-3.59137	-1.81281	-1.45474	-1.74355	-2.61423	-2.70184	-1.12275	-1.46044
ECSIT	-2.64953	-3.90493	-4.21596	-1.49204	-0.986181	-1.04288	-2.16285	-4.1337	-0.737527	-1.19954
SOD1	-3.10842	-4.10799	-4.12768	-1.28239	-1.14173	-0.93995	-2.08711	-3.66833	-0.947943	-1.07235
PSMC3	-3.25273	-4.35811	-4.31196	-0.998002	-0.785823	-1.18151	-2.16229	-3.07733	-0.985402	-1.35165
PPP2CA	-1.91615	-2.30214	-1.98383	-1.14074	-1.23667	-1.21905	-3.83724	-4.24652	-2.16424	-2.40147
ZNF277	-2.40538	-4.51358	-4.78127	-2.29109	-1.1305	-0.995512	-1.8802	-1.89007	-1.58552	-0.874523
UBE2N	-2.77465	-3.84228	-3.61637	-1.4617	-1.80169	-1.5811	-1.96033	-2.42564	-1.40517	-1.46426
EBP	-3.26073	-4.30665	-4.37232	-1.50492	-1.19162	-0.949297	-1.62287	-2.87101	-0.867318	-1.33252
ARL1	-2.08355	-2.51796	-2.57358	-1.21962	-1.10283	-1.00305	-3.33018	-3.71806	-2.20849	-2.47222
VDAC2	-2.06803	-3.15776	-3.18058	-0.990324	-0.996617	-1.242	-2.87623	-4.40226	-1.43426	-1.87692
ZNHIT1	-2.81978	-3.84661	-4.18977	-1.30979	-1.00681	-0.788508	-2.10719	-3.73313	-1.03735	-1.38138
GDI2	-1.84435	-2.59671	-2.56537	-1.10243	-1.43651	-1.58003	-3.29703	-3.07662	-2.30166	-2.39858
PSMA2	-2.58285	-3.64125	-3.60365	-1.1111	-1.59196	-1.12239	-2.65423	-3.00843	-1.13409	-1.62975
BZW1	-2.46069	-3.25938	-3.1166	-1.4369	-1.8659	-1.68828	-2.32775	-2.29651	-1.6366	-1.98832
POLR2K	-2.77252	-3.81725	-3.80404	-1.48263	-1.0816	-1.17444	-2.25892	-2.65938	-1.43374	-1.42045
TCEB1	-2.95117	-4.21551	-4.24332	-1.29433	-1.23947	-1.1043	-2.0864	-2.51349	-0.771538	-1.43458
ARF4	-1.96324	-2.54636	-2.52274	-1.20561	-1.35524	-1.17112	-3.12533	-3.13036	-2.20241	-2.57484
CDK7	-2.22604	-3.85702	-4.03902	-1.94834	-1.36935	-1.39836	-2.21185	-2.25733	-1.20068	-1.26611
PPP4C	-2.80198	-3.74146	-3.90289	-1.26033	-1.22477	-1.0297	-1.77631	-3.26632	-1.03366	-1.62355
SNF8	-2.78936	-4.15348	-4.11516	-1.3283	-1.46502	-1.19486	-1.67341	-3.12869	-0.905613	-0.84046
PTGES3	-2.60245	-3.75923	-3.63466	-1.58344	-1.71708	-1.86418	-1.57576	-1.84625	-1.41292	-1.51753
BSG	-2.60418	-3.60251	-3.75494	-1.37868	-0.776963	-1.16653	-1.75702	-3.21846	-1.28143	-1.96088
SDHD	-1.90742	-2.57699	-2.60839	-1.16485	-0.94348	-1.1497	-3.15975	-3.82747	-1.9528	-2.1513
SUMO1	-2.84297	-3.7484	-3.66353	-1.43446	-1.46056	-1.34309	-1.66192	-1.94237	-1.70483	-1.45459
RAB10	-1.86208	-2.50578	-2.45538	-1.16233	-1.73722	-1.59308	-2.46616	-2.63599	-2.38628	-2.44525
TFB1M	-3.04066	-4.11171	-4.01448	-1.602	-1.37586	-1.15079	-1.88229	-1.98125	-0.952341	-1.02262
PQBP1	-3.07751	-4.30007	-4.5896	-1.40362	-0.565413	-0.980036	-1.487	-2.62662	-0.883602	-1.1605
TDP2	-1.50488	-1.97391	-2.03778	-1.12485	-1.255	-1.0957	-2.8831	-3.58748	-2.68018	-2.88616
PHB	-3.1845	-4.33972	-4.48959	-1.35111	-0.739868	-0.950448	-1.52659	-3.03105	-0.652273	-0.749442
YWHAZ	-1.98584	-3.02949	-2.96664	-0.949712	-1.70301	-1.61695	-2.3726	-2.41205	-1.82793	-2.14219
VPS25	-2.78442	-3.80404	-3.7916	-1.13707	-1.20153	-1.14267	-2.05807	-3.33897	-0.55288	-1.1066
TAF10	-3.04728	-4.3081	-4.62281	-1.43199	-0.863683	-0.711248	-1.32846	-2.79529	-0.683493	-1.1231
TRIAP1	-3.02744	-4.20798	-4.02096	-1.40141	-1.24303	-1.16545	-1.97975	-2.08116	-0.803991	-0.969005
UBE2L3	-2.52237	-3.36135	-3.41453	-1.40241	-1.11661	-0.956035	-2.27902	-3.01319	-1.17984	-1.63982
C18orf32	-2.35288	-3.10274	-3.06127	-1.25011	-0.963957	-0.915083	-2.33876	-2.74987	-2.0296	-2.09777
CALR	-2.90845	-3.93803	-4.06403	-1.19771	-0.84557	-1.32982	-1.54408	-2.44595	-0.786362	-1.79924
POLR2I	-3.29661	-4.49608	-4.67259	-1.27145	-1.06479	-0.889279	-1.29903	-2.41304	-0.546166	-0.759765
TXNDC12	-2.94046	-3.89897	-3.96056	-1.18451	-0.959706	-0.882955	-1.95216	-2.44186	-1.17622	-1.26178
NME2	-3.33231	-5.15064	-5.16581	-1.26037	-0.937646	-0.970994	-0.86921	-1.93914	-0.342611	-0.517735
ENDOG	-2.53181	-3.27809	-3.46667	-0.988745	-0.661712	-0.97407	-2.08108	-3.92875	-1.06269	-1.43867
ZNF622	-2.63278	-3.60106	-3.61608	-0.831237	-0.984898	-0.929808	-2.12794	-2.97524	-1.31411	-1.39337
POLR2L	-2.52434	-3.75221	-3.96021	-0.963753	-0.637863	-0.613396	-1.91546	-3.69297	-0.97608	-1.2848
GTF2H5	-2.39386	-3.1583	-3.10446	-1.09699	-1.06977	-1.04889	-2.16684	-3.49681	-1.35729	-1.4123
PCBD1	-2.74875	-4.55708	-4.75269	-1.93741	-0.981853	-1.01999	-1.06086	-1.95232	-0.487566	-0.77365
CNBP	-1.70409	-2.37817	-2.28728	-1.38391	-1.58074	-1.61277	-2.65554	-2.82541	-2.08624	-1.73993
MRPL12	-2.7166	-3.79714	-4.0027	-0.908292	-0.541205	-0.846272	-2.01075	-3.75072	-0.689994	-0.960606
ENY2	-2.61503	-3.88105	-3.94227	-1.32141	-1.05751	-0.907375	-1.95469	-2.23299	-0.905969	-1.27861
PHF5A	-2.71822	-3.66823	-3.66986	-1.5954	-1.33113	-1.44506	-1.58121	-2.28791	-0.653813	-1.13903
ARF1	-2.42031	-3.15451	-3.17505	-1.14376	-0.72971	-0.868658	-1.97026	-3.90294	-0.955712	-1.71413
AIP	-2.94205	-4.53248	-4.89496	-1.32937	-0.63271	-0.76199	-1.35677	-2.27658	-0.73567	-0.56808
SUB1	-2.11191	-2.73546	-2.65888	-1.0704	-0.936161	-0.720197	-2.80997	-3.29317	-1.73864	-1.85591
RPN1	-2.46095	-3.49248	-3.45275	-0.715199	-0.837947	-0.819146	-2.2267	-3.0047	-0.954759	-1.94643
EEF1D	-3.28884	-5.62554	-6.07279	-2.00021	-0.565467	-1.22837	-0.284571	-1.16088	0.195237	0.120393
BABAM1	-2.23894	-3.13131	-3.25644	-0.741643	-0.52667	-0.805243	-2.37186	-4.19457	-1.0044	-1.62393
TPM3	-1.63184	-2.58037	-2.36895	-0.7605	-1.41991	-1.12984	-2.77191	-2.78727	-1.85905	-2.51763
H3F3A	-2.12203	-2.92081	-3.0636	-1.08138	-0.806797	-0.593531	-2.57466	-3.66099	-1.32356	-1.61059
ZNF511	-2.92512	-4.3255	-4.58004	-1.45896	-0.630412	-0.96639	-1.33142	-2.16619	-0.665766	-0.695155
TXN	-1.88945	-2.59362	-2.48842	-1.10446	-0.954204	-1.01201	-2.5907	-4.07558	-1.40565	-1.58993
VDAC1	-2.59012	-3.73724	-3.81211	-1.13567	-1.51567	-1.43657	-1.63644	-1.59599	-0.940324	-1.26597
HSBP1	-2.12429	-3.04223	-3.04541	-0.687921	-0.52058	-0.71176	-2.65233	-3.91275	-1.32885	-1.6176
ETV2	-2.32531	-3.52996	-3.78799	-1.25836	-0.684898	-0.503804	-1.72399	-3.70945	-0.935425	-1.14964
SAP18	-2.96293	-3.95577	-3.97449	-1.51783	-0.86424	-0.839533	-1.34754	-2.09278	-0.879079	-1.0537
ZNRD1	-3.00574	-4.84637	-5.18129	-1.68974	-0.820761	-0.870083	-0.866719	-1.76365	-0.233624	-0.202421
PRKAG1	-2.34412	-3.37234	-3.36788	-1.22773	-1.02213	-1.13464	-2.16123	-2.95729	-0.856478	-1.00766
CCDC59	-2.25082	-3.18148	-3.12221	-1.54091	-1.41478	-1.59345	-1.92756	-2.15912	-1.18011	-1.07751
ARF5	-2.83633	-3.87428	-4.15737	-0.946424	-0.638498	-0.614068	-1.40962	-3.01074	-0.91612	-0.867996
MRPL28	-2.80883	-3.65739	-3.86332	-1.30484	-1.14331	-0.955719	-1.18968	-2.64798	-0.715206	-0.983338
COPS5	-2.82352	-3.98815	-3.92169	-1.41103	-1.25455	-1.269	-1.64738	-1.75847	-0.573711	-0.580259
ZNF576	-2.40336	-3.48259	-3.60226	-1.06278	-1.05088	-0.638592	-1.72326	-3.51006	-0.683916	-1.06994
TAF12	-2.19449	-3.13979	-3.37891	-1.46919	-0.910209	-0.925174	-2.04692	-2.43276	-1.35218	-1.37147
VIMP	-2.16857	-2.79832	-2.846	-0.931448	-0.654159	-1.01812	-2.26545	-3.11523	-1.52471	-1.89909
CLIC1	-1.98607	-3.00163	-2.86055	-0.396079	-0.503515	-0.413253	-2.61989	-3.61727	-1.70023	-2.04138
AP3S1	-1.95896	-2.56628	-2.40151	-1.07279	-1.4166	-1.01534	-2.31654	-2.46141	-1.69985	-2.09199
HNRNPAB	-2.56543	-3.52159	-3.58393	-1.45129	-0.979163	-1.11441	-1.36958	-2.09871	-0.949246	-1.33873
MSS51	-2.2317	-4.33944	-4.62008	-1.8789	-0.73337	-0.741181	-0.999495	-1.11844	-1.50841	-0.787378
EEF1E1	-2.49219	-3.4544	-3.54536	-1.50618	-1.74947	-1.78019	-1.30013	-1.4264	-0.694055	-0.95463
PRDX3	-1.89752	-2.61669	-2.5871	-1.37391	-1.12155	-1.32336	-2.65823	-2.76274	-1.16547	-1.33289
TSFM	-2.67551	-3.73141	-3.77295	-1.03084	-0.912287	-1.18088	-1.73603	-2.04232	-0.809891	-0.933103
UTP11	-2.11109	-2.77573	-2.78911	-1.60051	-1.42531	-1.2998	-1.95291	-2.18243	-1.24455	-1.43931
ZNF593	-3.12974	-4.29543	-4.57057	-1.24443	-0.999734	-0.935535	-1.09378	-2.24611	0.121105	-0.378318
TXNDC17	-1.70086	-2.33974	-2.3962	-0.677946	-0.754233	-0.664159	-2.78534	-4.29555	-1.35024	-1.80013
PFN1	-2.746	-4.00367	-4.19326	-1.01487	-0.69801	-0.461504	-1.36575	-2.68193	-0.414238	-0.942728
GPS1	-3.04044	-3.97308	-4.15921	-1.34887	-1.02853	-1.16301	-0.921125	-2.24842	-0.186807	-0.426785
ZCRB1	-2.18215	-2.74918	-2.68685	-1.58302	-1.3143	-1.2584	-1.54937	-2.02212	-1.91443	-1.21443
S100A6	-1.73358	-2.70958	-2.88916	-0.20373	-0.0986522	-0.0283548	-2.67211	-4.18693	-1.73914	-2.20101
ZDHHC12	-2.14414	-2.75276	-2.92825	-0.736435	-0.533404	-0.48566	-2.10732	-3.91951	-1.13091	-1.71743
BAD	-2.11153	-2.98073	-3.17407	-0.491334	-0.502043	-0.552404	-1.96686	-3.96664	-1.0486	-1.66127
S100A10	-1.81243	-2.48916	-2.5355	-0.0781714	-0.343849	-0.295509	-2.92881	-3.89566	-1.96349	-2.11082
IDH1	-1.15366	-1.47883	-1.52531	-0.333056	-0.356588	-0.2379	-3.64288	-4.58572	-2.19583	-2.90997
SFN	-1.84864	-2.83229	-3.05092	-0.337932	-0.384844	-0.49731	-2.06327	-3.86965	-1.1275	-2.39133
MED27	-2.50303	-3.52083	-3.63384	-1.1021	-0.919358	-0.800678	-1.5475	-2.61614	-0.581207	-1.14829
ZC3H15	-2.37574	-3.16316	-3.18263	-1.43994	-1.99077	-1.86875	-1.30109	-1.17366	-0.863413	-0.97652
SRSF3	-1.78453	-2.47269	-2.36429	-1.42682	-1.50106	-1.38641	-2.07991	-2.28505	-1.35895	-1.58234
YBX1	-2.2403	-3.22242	-3.15895	-0.991658	-1.08893	-1.17317	-2.01672	-2.79518	-0.299171	-1.23836
DERL2	-2.13046	-2.80282	-2.80561	-1.156	-0.748341	-0.830096	-2.13536	-2.54842	-1.30028	-1.74801
HSPE1	-2.35939	-3.41656	-3.41854	-0.732854	-0.959984	-1.17178	-2.05074	-2.35866	-0.466847	-1.24245
PSMB5	-3.00445	-4.19491	-4.24912	-1.05789	-1.26177	-0.990278	-1.21021	-1.59694	0.00503991	-0.59086
GIPC1	-1.78117	-2.49409	-2.78269	-0.551245	-0.604043	-0.523761	-1.79131	-4.03265	-1.26728	-2.25681
PPP1R8	-1.90768	-2.62841	-2.725	-1.39067	-1.32793	-1.35309	-1.95576	-2.31399	-1.03207	-1.40437
PLRG1	-1.67027	-2.44799	-2.37011	-1.52924	-2.04131	-1.51134	-2.03952	-2.17479	-0.937307	-1.26384
RPL7	-2.92405	-5.63983	-5.90262	-2.7777	-1.15987	-1.3873	0.401978	0.390299	0.323005	0.755672
PDCD6	-1.66869	-2.2649	-2.29602	-0.798608	-0.999837	-0.812078	-2.12828	-4.07626	-1.08722	-1.76976
HMGCR	-0.880992	-0.949978	-0.63731	-1.33417	-1.61433	-0.87067	-2.97222	-3.54753	-1.89318	-3.16836
TSG101	-1.39883	-1.84621	-1.84797	-1.15845	-1.01417	-1.12919	-2.74858	-3.04669	-1.81991	-1.83943
SIRT6	-2.01788	-2.57722	-2.74456	-0.979708	-0.862379	-0.92025	-1.14789	-3.1487	-1.10967	-2.33296
STAMBP	-1.46486	-2.00746	-2.05825	-1.49531	-1.61229	-1.35197	-2.33205	-2.38355	-1.61985	-1.51287
MYCBP	-1.39659	-1.91535	-1.98164	-0.88003	-0.625795	-0.721273	-3.04754	-3.76604	-1.67402	-1.82996
RAN	-2.19181	-3.48001	-3.44341	-0.94046	-1.64477	-1.38399	-1.43545	-1.31565	-0.84254	-1.14705
ABT1	-2.56005	-3.84115	-3.97901	-1.5853	-1.14916	-0.886701	-1.09218	-2.15912	-0.208094	-0.363549
ARFIP2	-2.34192	-3.11304	-3.16098	-1.01567	-0.787436	-0.755932	-1.8132	-2.78425	-0.660376	-1.38566
CCNC	-1.42786	-1.79979	-1.80881	-1.40002	-1.53585	-1.36686	-2.42295	-2.28132	-1.95687	-1.79193
RPS6KB2	-2.29811	-3.08976	-3.34058	-0.823466	-0.760763	-0.781156	-1.59087	-3.24498	-0.630051	-1.23128
MGST2	-1.37125	-1.9448	-2.10106	-0.639364	-0.321282	-0.112977	-3.15703	-4.55068	-1.51132	-2.0203
FIBP	-2.69196	-3.61821	-3.7207	-0.992579	-0.796167	-0.900092	-1.39164	-2.59188	-0.437117	-0.521239
RALB	-1.28324	-1.76998	-1.50818	-0.861933	-0.850151	-1.02667	-2.56678	-3.01069	-2.29394	-2.48129
C1QBP	-2.30085	-3.40658	-3.48196	-1.40371	-1.35286	-1.50416	-1.33292	-1.83637	-0.286353	-0.675523
CSNK2B	-2.8362	-3.73559	-3.86154	-1.31243	-0.872391	-0.838008	-1.06551	-1.78295	-0.362194	-0.900407
TIMM50	-3.27885	-4.55076	-4.74382	-1.14061	-0.88237	-0.94202	-0.528757	-1.31741	-0.0619508	-0.0837851
ATG5	-0.866222	-1.03201	-1.02143	-1.00644	-1.27184	-1.15825	-3.28509	-3.18353	-2.45812	-2.13745
PLP2	-2.44201	-3.84488	-4.0452	-0.655843	-0.808507	-0.498595	-1.16896	-2.2048	-0.788032	-0.903253
CDK5	-2.48258	-3.39551	-3.59017	-0.938849	-0.924745	-0.79067	-1.39882	-2.50707	-0.667861	-0.650849
PSMB2	-2.86536	-3.97755	-3.85533	-0.70292	-1.2183	-0.895265	-0.701506	-1.37907	-0.684432	-0.93935
DRAP1	-2.78529	-3.83427	-4.05527	-1.2807	-1.10932	-0.993065	-0.848754	-1.45175	-0.440166	-0.417579
BORCS8-MEF2B	-1.83003	-2.7262	-2.94214	-0.668613	-0.435182	-0.461327	-2.02413	-3.85733	-1.11113	-1.13533
HSPA5	-2.27918	-2.82586	-2.88443	-1.21598	-0.90614	-1.19713	-1.56233	-1.65126	-0.760795	-1.88369
ZFAND6	-1.16834	-1.65875	-1.67897	-0.908369	-0.980698	-0.700574	-2.80625	-2.94989	-2.25491	-2.0143
RAB18	-1.3426	-1.62376	-1.62921	-1.08856	-0.958021	-1.09691	-2.38114	-2.60726	-2.30431	-2.0751
MED19	-2.56422	-3.50188	-3.63848	-0.952	-0.697076	-0.638437	-1.44395	-2.19741	-0.548122	-0.823276
HMGN2	-1.83544	-2.54303	-2.53769	-1.23358	-1.27101	-1.26497	-1.55686	-1.84592	-1.62086	-1.28487
CHMP5	-1.22528	-1.65244	-1.7033	-1.14641	-1.13429	-1.14094	-2.4236	-2.96386	-1.7263	-1.74444
RFXANK	-2.32415	-3.25194	-3.51445	-1.37822	-0.750281	-0.977069	-1.17997	-2.3771	-0.37742	-0.678866
GTF2E2	-2.22477	-3.08518	-2.98509	-1.33564	-1.17832	-1.34492	-1.45888	-1.70547	-0.420576	-1.0656
CDC42	-0.809004	-1.29917	-1.32383	-0.361965	-0.377017	-0.271253	-3.56241	-3.71332	-2.4114	-2.65548
POLR3K	-2.30971	-3.34065	-3.41062	-1.37063	-1.26438	-1.09627	-1.0529	-1.58173	-0.62702	-0.730748
KHDRBS1	-1.59484	-2.37419	-2.45398	-1.42898	-1.45728	-1.34819	-1.17609	-0.839477	-2.13742	-1.9541
AIMP1	-1.6105	-1.9214	-1.9543	-1.24283	-1.53297	-1.29751	-1.94809	-2.19456	-1.53583	-1.52386
TBC1D7	-1.71455	-2.43091	-2.32207	-0.839944	-0.863644	-1.02935	-2.13596	-3.03563	-0.96889	-1.33258
YARS	-2.59663	-3.47178	-3.40217	-1.37975	-0.651886	-1.01475	-0.497976	0.151673	-2.33961	-1.44846
CAP1	-1.31609	-1.75699	-1.50777	-0.41152	-0.849605	-0.619201	-2.72343	-2.89321	-1.95436	-2.61445
GSTO2	-2.09192	-2.95032	-3.04803	-1.57361	-1.12328	-1.22084	-1.18891	-2.29466	-0.58807	-0.536465
RABL3	-0.949123	-1.21965	-1.17421	-1.22494	-1.19654	-1.27548	-2.25686	-2.44913	-2.49043	-2.36821
PDIA3	-2.1371	-2.61205	-2.73972	-1.19238	-0.638486	-1.03676	-1.57836	-1.8588	-1.07472	-1.72799
RAB7A	-1.84567	-2.62448	-2.40041	-0.900068	-0.985533	-1.10707	-1.44533	-2.28424	-1.35986	-1.58183
TMEM101	-2.16829	-3.63054	-3.8679	-1.3915	-0.305052	-0.710599	-1.24512	-2.47009	-0.30228	-0.414855
S100A11	-2.70249	-4.08382	-4.34639	-0.652762	-0.484812	-0.161803	-1.05742	-1.54516	-0.828037	-0.585841
HNRNPK	-1.80747	-2.53339	-2.51558	-1.4873	-1.99473	-1.52346	-0.947002	-0.680721	-1.6413	-1.31428
ZCCHC9	-1.44506	-2.00312	-1.91318	-1.05657	-1.16236	-0.924744	-2.3194	-2.31917	-1.64829	-1.64811
MAP2K2	-1.93243	-2.55331	-2.68463	-1.19139	-0.784977	-1.01845	-0.922459	-3.11482	-0.618541	-1.57875
MIF	-2.80204	-3.9285	-4.10357	-0.964869	-0.931633	-0.903184	-0.63617	-1.77768	-0.0841855	-0.211527
ZFAND1	-2.24354	-3.6533	-3.8762	-1.6757	-1.38992	-1.22193	-0.920902	-0.248477	-0.960007	-0.103537
YEATS4	-1.85402	-2.63949	-2.61615	-1.44629	-1.6265	-1.61005	-1.28491	-1.09975	-1.32377	-0.772436
RHOA	-1.21539	-1.58017	-1.48107	-0.397014	-0.722558	-0.452114	-2.71115	-3.0224	-2.10051	-2.49631
PRDX4	-2.13291	-3.03008	-3.11065	-0.937729	-0.837253	-1.04126	-1.40344	-2.02915	-0.773237	-0.854578
NIF3L1	-1.99549	-2.91967	-2.90938	-1.17276	-1.30045	-1.36116	-1.55169	-1.32694	-0.762236	-0.831697
C1D	-1.33396	-1.70188	-1.81094	-0.982426	-0.918611	-1.02351	-2.379	-2.53654	-1.67453	-1.66475
ZNF524	-2.11688	-2.9749	-3.29409	-0.664621	-0.737891	-0.869582	-1.16492	-2.88951	-0.523137	-0.766527
ZCCHC17	-1.31766	-2.01176	-2.16533	-0.578329	-0.461455	-0.464136	-2.56935	-3.3445	-1.34484	-1.74152
ELOF1	-2.29127	-3.20155	-3.45637	-1.18448	-0.679215	-1.00996	-0.988646	-2.32502	-0.286231	-0.572695
MED8	-2.3399	-3.02657	-3.0726	-0.846726	-0.906855	-0.889456	-1.23754	-2.12636	-0.515693	-0.991503
NRAS	-0.805354	-1.05612	-0.978466	-1.27977	-1.31624	-1.30824	-2.43778	-2.48573	-2.13724	-2.1207
RAB1B	-2.15454	-2.95932	-3.07703	-0.675277	-0.634931	-0.664162	-0.917062	-2.65861	-0.59745	-1.52844
YWHAQ	-1.19613	-1.71776	-1.65898	-1.11906	-1.46699	-1.34547	-2.33581	-2.3559	-1.1958	-1.47023
STUB1	-2.07842	-2.89331	-3.18985	-0.552269	-0.438199	-0.341909	-1.49871	-3.19522	-0.487429	-1.16434
NME1-NME2	-3.33665	-4.64065	-4.81563	-1.18422	-0.983136	-1.22023	0.278382	-0.357847	0.385114	0.14105
ASF1A	-1.54935	-2.00672	-1.9697	-1.19726	-0.929943	-0.944741	-2.09438	-1.98797	-1.67142	-1.37813
PRMT1	-3.05094	-4.25952	-4.37139	-1.04924	-0.991144	-0.955014	-0.168762	-0.939646	0.136581	-0.0339904
HTATIP2	-1.32445	-1.68584	-1.62618	-0.295522	-0.23131	-0.237754	-2.6065	-3.02485	-2.25737	-2.38972
PRDX1	-1.77474	-2.28236	-2.11342	-0.710683	-0.779288	-0.488599	-2.2463	-2.8546	-0.952434	-1.45434
ZFPL1	-2.18371	-2.55374	-2.78227	-1.04862	-0.66833	-0.872533	-1.02971	-2.52523	-0.550258	-1.38577
YWHAE	-1.80672	-2.32694	-2.33861	-1.34396	-1.28181	-1.29643	-1.57628	-1.68211	-0.962729	-0.972034
COPS3	-1.35261	-1.84727	-1.90216	-1.18332	-1.29893	-1.22961	-2.12122	-2.26867	-1.16075	-1.20267
EIF2A	-1.60236	-2.23688	-2.28434	-1.6557	-1.42961	-1.40837	-1.31567	-1.35418	-1.31376	-0.952146
PCGF1	-2.24615	-3.14883	-3.33544	-1.03718	-0.698311	-0.357749	-1.31273	-2.42039	-0.357143	-0.636147
CCNH	-1.0682	-1.89623	-2.03078	-1.03706	-0.713389	-0.377294	-2.50553	-2.62383	-1.54316	-1.7251
YAF2	-1.67836	-2.1802	-2.03434	-1.23983	-1.27933	-1.27593	-1.4727	-1.43774	-1.71966	-1.197
UBE2D1	-1.43648	-1.95035	-1.74829	-1.22902	-1.5455	-1.15188	-1.99148	-1.47911	-1.46675	-1.49952
NRBF2	-1.15107	-1.40292	-1.26397	-0.827118	-1.20955	-0.954513	-2.57462	-2.29871	-1.90389	-1.90492
MED4	-2.02433	-2.66249	-2.75575	-1.46	-0.735382	-1.07549	-1.17888	-1.44991	-0.868367	-1.21834
PIN1	-1.46362	-2.0247	-2.26827	-0.550048	-0.288216	-0.488838	-1.95421	-3.90829	-1.09101	-1.35112
PSMC5	-2.39351	-3.13615	-3.04572	-1.11249	-0.968404	-1.00445	-0.934306	-1.51508	-0.586638	-0.63905
RUVBL2	-3.11251	-4.11249	-4.22155	-1.15615	-0.716423	-1.21396	-0.0387331	-0.819438	0.0859064	0.0107427
GNB2	-2.12004	-2.98595	-3.10352	-0.743612	-0.844574	-0.78294	-0.875195	-2.16142	-0.535529	-1.10606
DNLZ	-2.35027	-3.11606	-3.29294	-0.987583	-0.686778	-1.05136	-0.762012	-2.26105	-0.259662	-0.476987
STYXL1	-2.26184	-2.88716	-2.99354	-1.32029	-1.01043	-0.880823	-1.07521	-1.45109	-0.684361	-0.6558
PPP1CB	-0.820396	-1.09306	-1.10721	-0.923739	-0.986386	-0.944288	-2.37187	-2.48717	-2.2547	-2.20745
ITGB3BP	-1.25661	-1.78401	-1.83831	-1.35943	-1.50489	-1.02989	-1.92697	-2.15092	-1.16694	-1.08315
HSP90B1	-1.93981	-2.33295	-2.40162	-1.03745	-0.818627	-1.0445	-1.11442	-0.878091	-1.62801	-1.89067
CHMP1A	-2.07331	-2.75234	-2.93961	-0.688917	-0.695492	-0.646038	-0.598872	-2.2567	-0.703676	-1.70107
RAC1	-1.59667	-2.2974	-2.33319	-0.455752	-0.502462	-0.694915	-1.80263	-2.20596	-1.30081	-1.86371
DDX1	-1.30909	-1.89996	-2.05582	-0.642763	-1.31929	-1.24232	-1.96624	-2.0065	-1.2255	-1.36809
SRI	-1.19898	-1.89391	-2.04475	-0.325864	0.011111	-0.283554	-2.35986	-3.42137	-1.54655	-1.97122
APEX1	-2.41322	-3.40927	-3.44671	-1.1494	-1.38556	-1.29289	-0.88952	-0.910724	-0.148189	0.0257912
GNAI3	-0.924223	-1.21424	-1.08495	-1.00609	-0.948277	-1.14473	-2.30838	-2.46831	-1.7521	-2.13817
DNTTIP2	-1.71475	-2.15299	-2.1597	-1.40681	-1.55242	-1.5486	-1.35488	-1.36891	-0.990843	-0.713758
HAT1	-0.80162	-1.31676	-1.31716	-1.28967	-1.41635	-1.35448	-1.7208	-2.02285	-2.00759	-1.69298
BAK1	-1.18705	-1.1797	-0.828349	-0.639102	-0.579008	-0.526929	-2.37843	-4.33031	-1.41989	-1.80393
DRG2	-2.0474	-2.60997	-2.81646	-1.10214	-0.979787	-0.787653	-1.19317	-2.18845	-0.563372	-0.535743
TAF7	-1.04882	-2.01015	-2.26126	-1.41647	-0.771125	-0.513034	-1.97078	-2.20632	-1.48106	-1.0961
UBE2D3	-0.702595	-0.904595	-0.859328	-0.828047	-0.918206	-0.740355	-3.01737	-2.789	-1.99582	-2.0197
TSPO	-1.4298	-1.99837	-2.02104	-0.147505	0.00482644	-0.145586	-2.10447	-4.01662	-1.20444	-1.70362
BLOC1S2	-1.76523	-2.22541	-2.04918	-0.904731	-0.914844	-0.689418	-1.92125	-1.74951	-1.25609	-1.21184
SNAPC5	-2.8236	-3.8589	-3.94622	-1.61434	-1.1139	-1.34505	-0.189436	-0.191875	0.0403426	0.357242
COMMD7	-2.69539	-3.81814	-4.00482	-0.999648	-0.621462	-0.45153	-0.691399	-0.997279	-0.357203	0.0786791
GOLT1B	-1.21526	-1.50316	-1.48359	-1.22307	-1.67249	-1.44822	-1.72586	-1.59995	-1.39767	-1.27492
PA2G4	-1.8741	-3.1834	-3.37205	-0.652281	-0.995993	-1.31422	-0.973585	-1.08731	-0.24528	-0.833819
RAB11A	-1.3829	-1.73076	-1.67458	-1.03171	-0.75272	-1.05822	-1.80672	-1.8635	-1.50009	-1.67508
TRIP4	-1.19972	-1.46272	-1.43929	-1.05356	-0.941233	-0.987923	-1.68765	-1.91983	-1.83934	-1.90175
TMED1	-1.73917	-2.46981	-2.70944	-0.728603	-0.621804	-0.295564	-1.53355	-2.95619	-0.518344	-0.819198
SPG21	-2.20764	-2.98723	-3.0272	-1.53197	-1.03986	-1.16673	-1.30092	-1.40348	0.251611	0.056237
DAP	-1.74285	-2.40507	-2.44352	-0.895587	-0.863458	-0.829358	-0.993448	-1.96802	-0.932524	-1.26101
UBA3	-1.2801	-1.8427	-1.87294	-1.15103	-1.10421	-1.03855	-1.93662	-1.50988	-1.46841	-1.12689
SIVA1	-1.82253	-2.76861	-3.07708	-0.438352	-0.29047	-0.183031	-1.48625	-2.77383	-0.532692	-0.947575
UBE2I	-1.71376	-2.62343	-2.72915	-0.808245	-1.1304	-0.887623	-1.40029	-1.49211	-0.409023	-1.0967
CCDC47	-1.18589	-1.46196	-1.39697	-0.981859	-0.860654	-0.848167	-1.91268	-2.04559	-1.79388	-1.75905
ESRRA	-1.91005	-2.26159	-2.41875	-0.55638	-0.436972	-0.68865	-0.994694	-2.66077	-0.674727	-1.62883
FADD	-2.30029	-3.26182	-3.35852	-0.676371	-0.844743	-0.721974	-0.813058	-1.36352	-0.265283	-0.600512
HSPB1	-2.11415	-2.76867	-2.94551	-1.05166	-0.690274	-0.733751	-0.726059	-1.69623	-0.692197	-0.762062
BCAR3	-1.21566	-1.81109	-1.95693	-0.583053	-0.335611	-0.492129	-1.48871	-2.54545	-1.55299	-2.09552
RNF14	-0.778517	-1.21567	-1.33321	-0.411929	-0.466159	-0.434133	-2.80438	-3.12381	-1.61499	-1.87908
TARBP2	-2.50728	-3.34892	-3.49042	-0.843313	-0.825603	-0.673215	-0.492565	-1.3648	-0.368894	-0.1018
ZDHHC24	-2.21935	-2.86681	-3.05872	-0.950926	-0.898219	-0.880288	-0.796415	-1.99443	-0.115251	-0.214902
CALM2	-0.80694	-1.17096	-1.17165	-0.233838	-0.0566244	-0.155279	-3.12087	-3.10751	-2.17294	-1.99098
FDX1	-1.00939	-1.28177	-1.31719	-0.615726	-0.560222	-0.523464	-2.43792	-3.25323	-1.30488	-1.67976
EEF2	-2.31493	-3.58839	-3.63177	-1.47669	-0.819669	-0.875597	0.0999064	-0.811669	-0.310456	-0.252222
PMF1	-1.25398	-1.52076	-1.60767	-0.568876	-0.314314	-0.343502	-2.01802	-3.74632	-1.17754	-1.42691
SUPT4H1	-2.44786	-3.37422	-3.42077	-0.86399	-0.671873	-0.8018	-0.728491	-1.11954	-0.223153	-0.313833
PSMD1	-1.61426	-2.33512	-2.32396	-1.2176	-1.67489	-1.36762	-0.89052	-0.430153	-0.688153	-1.41088
GSTZ1	-1.42761	-2.05156	-2.24158	-0.729223	-0.526601	-0.42596	-1.66953	-2.73739	-1.03565	-1.02681
HMGB1	-1.68819	-2.74652	-2.93564	-1.13095	-0.819321	-1.057	-0.92214	-0.903208	-0.930121	-0.713529
UBE2B	-0.622103	-1.06698	-1.14203	-0.836884	-0.889641	-0.528737	-2.61719	-2.56591	-1.96302	-1.60252
CD164	-0.609452	-0.731757	-0.694594	-0.180883	-0.468558	-0.568002	-2.68098	-2.7458	-2.51606	-2.63382
TNIP2	-2.24887	-2.76134	-2.64711	-1.00178	-0.742649	-0.92212	-0.664569	-1.94138	-0.0780262	-0.728218
MED31	-1.36446	-2.0752	-2.25575	-0.709572	-0.443955	-0.420713	-2.12083	-2.40358	-1.05944	-0.880619
UBE2V1	-2.12938	-2.83536	-2.9335	-1.32353	-0.906471	-1.08076	-0.910684	-0.513557	-0.376534	-0.721362
HBS1L	-0.979507	-1.30392	-1.25774	-1.33378	-1.27479	-1.56225	-1.65762	-1.23018	-1.54184	-1.58722
POLE3	-1.72664	-2.44659	-2.3818	-1.51113	-1.57877	-1.56226	-0.991111	-0.694432	-0.501616	-0.288429
SLC35B2	-1.83889	-2.35243	-2.26665	-1.10586	-1.07864	-0.981622	-1.12945	-1.50204	-0.463595	-0.942181
HDAC8	-2.00412	-2.57236	-2.60929	-1.09581	-0.640303	-0.63952	-1.21424	-1.59628	-0.56341	-0.714767
MAPKAPK5	-1.64834	-2.34558	-2.31373	-1.28141	-1.42891	-1.47221	-0.908769	-1.06983	-0.5343	-0.642421
MORF4L2	-1.77222	-2.31731	-2.29175	-0.837637	-1.1433	-0.92269	-1.33562	-1.26122	-0.990959	-0.695449
UNC50	-1.24407	-1.58197	-1.64326	-1.07806	-0.974497	-0.881134	-2.10837	-2.04911	-1.10978	-0.880947
XRCC6	-1.5907	-2.13762	-2.10368	-1.14045	-0.9849	-1.05756	-1.56154	-1.52395	-0.412228	-1.0305
RAP1B	-0.685067	-1.03547	-0.803436	-0.280628	-0.771274	-0.543345	-2.69098	-2.68712	-1.91414	-2.12983
ITGB1BP1	-2.17925	-3.04725	-2.99427	-0.791659	-0.464863	-0.888492	-1.2899	-1.66197	-0.489191	0.283794
SCAND1	-2.33743	-2.99835	-3.28575	-0.755637	-0.791414	-0.734365	-0.582629	-1.62472	-0.0599198	-0.327652
HPRT1	-1.28065	-2.20241	-2.26207	-1.28181	-1.36188	-1.08119	-1.2483	-1.16708	-0.73297	-0.856454
BCL10	-0.751769	-1.00686	-0.766175	-0.169419	-0.0948446	-0.388812	-2.57409	-2.66843	-2.49168	-2.53394
DAP3	-1.70845	-2.48288	-2.53762	-0.771206	-0.821123	-0.840188	-1.57109	-1.69654	-0.46919	-0.508292
ZNHIT3	-2.31522	-3.0532	-3.06635	-1.13797	-0.911698	-1.13423	-1.00819	-1.14692	0.155203	0.218703
COPS2	-1.16449	-1.61414	-1.59282	-1.12898	-1.12424	-1.03595	-1.7725	-1.56087	-1.1588	-1.24088
RHEB	-1.44657	-1.7308	-1.69671	-0.809577	-0.593511	-0.93749	-1.5992	-2.03862	-1.3029	-1.22806
PPP1R2	-0.863683	-1.22523	-1.183	-0.459128	-0.771809	-0.525041	-2.50395	-2.54311	-1.55367	-1.72849
GSTO1	-1.22179	-1.76274	-1.57227	-0.302293	-0.229931	-0.0722104	-2.46565	-3.67697	-0.731404	-1.29488
AIFM1	-1.58072	-1.92065	-2.00001	-1.03629	-0.563472	-0.668759	-1.51597	-2.0376	-0.870464	-1.13371
ARF3	-1.22989	-1.48747	-1.26325	-0.999144	-0.955456	-0.942169	-1.27536	-2.2585	-1.01426	-1.90061
RAB13	-2.19096	-2.96584	-3.22937	-1.26447	-0.63589	-0.582571	-0.467161	-0.394181	-1.16536	-0.426193
VCP	-1.95868	-2.47605	-2.47909	-1.36303	-1.0946	-1.34122	-0.560416	-0.995172	-0.097975	-0.954369
CNIH4	-1.7716	-2.29732	-2.30135	-0.654458	-0.637683	-0.59522	-1.23423	-2.17738	-0.618693	-0.954432
MED6	-1.26583	-1.84377	-1.74781	-1.45858	-1.56107	-1.43604	-1.21663	-1.15611	-0.966543	-0.583287
MLST8	-2.11236	-2.76792	-3.06132	-0.793363	-0.798852	-0.697521	-0.605338	-1.77449	-0.252496	-0.304973
COPRS	-2.20219	-3.14895	-3.27344	-0.829917	-0.399357	-0.694439	-0.884577	-1.4393	-0.152085	-0.138153
ABI1	-0.731874	-0.742727	-0.732003	-0.904958	-1.00447	-1.06382	-2.28107	-2.00514	-1.99423	-1.69426
PDAP1	-2.2828	-3.23231	-3.28931	-0.789748	-0.805788	-0.935768	-0.5036	-1.02544	0.360818	-0.64618
WASL	-0.649511	-0.74052	-0.773053	-1.08142	-1.13397	-1.12936	-1.89817	-1.65834	-1.91607	-2.12823
CKS2	-1.7195	-2.8804	-2.84799	-1.10794	-1.30508	-1.24761	-0.289785	-0.179387	-0.948169	-0.577239
NDFIP2	-0.816003	-1.07493	-1.09843	-0.796079	-1.03168	-0.854327	-1.91868	-2.18468	-1.68718	-1.59523
CDC5L	-1.39839	-1.73197	-1.60601	-1.57101	-1.84006	-1.66496	-1.0236	0.12551	-1.3922	-0.943711
CREB3	-1.60169	-2.11318	-2.06547	-0.62488	-0.773619	-0.84906	-1.05378	-2.44374	-0.566765	-0.953734
BAX	-2.25041	-2.98063	-3.12866	-0.574955	-0.227474	-0.523302	-0.758333	-1.67228	-0.16188	-0.719604
RAB4A	-0.522693	-1.39346	-1.89525	-0.206608	-0.285099	-0.16585	-2.12899	-2.56101	-2.01465	-1.74914
GMFB	-0.564184	-0.617459	-0.510332	-0.933743	-0.933019	-1.03314	-2.35655	-2.09835	-2.00461	-1.85288
PTGES2	-2.12517	-2.65439	-2.81916	-1.29571	-0.746595	-1.05374	-0.383377	-1.83169	0.391003	-0.350396
HMG20B	-1.96667	-2.4917	-2.67919	-0.989021	-0.730362	-1.01847	-0.78096	-1.63656	-0.204872	-0.353714
RHOC	-1.4923	-2.50151	-2.51717	0.188051	0.354597	0.215648	-1.68245	-3.14006	-0.875494	-1.35065
ELP5	-1.81239	-2.4702	-2.68987	-0.587516	-0.580776	-0.350584	-1.21849	-1.91085	-0.601628	-0.561139
ATF4	-1.90623	-2.42257	-2.41193	-0.786313	-0.276364	-0.709125	-0.746069	-0.712523	-2.07817	-0.733053
F2RL1	-0.813145	-0.960792	-0.951358	0.723483	0.442127	0.503862	-2.69918	-3.65281	-2.30684	-3.00141
CDS1	-0.396199	-0.592146	-0.436301	0.589684	0.438659	0.360445	-2.99918	-3.6226	-2.71881	-3.30178
GPAT3	-0.901663	-1.26727	-1.22803	-1.02061	-1.38418	-0.931974	-1.25268	-2.05287	-1.26227	-1.37057
HSP90AA1	-1.90832	-2.53105	-2.53806	-1.00993	-1.50686	-1.619	-0.531501	0.0686928	-0.302122	-0.779782
TFAM	-1.26318	-1.77911	-1.79144	-1.38779	-1.68949	-1.56686	-0.974232	-0.686034	-0.779331	-0.677995
AGFG1	-1.20211	-1.49681	-1.41955	-1.22434	-1.47941	-1.5412	-0.975267	-1.00491	-0.881289	-1.34124
SDCBP	-0.844461	-1.21703	-1.1026	-1.02808	-0.891873	-0.888697	-1.86265	-1.44282	-1.63536	-1.64635
DNAJA3	-1.93153	-2.57474	-2.6319	-0.868619	-0.81246	-0.871275	-0.877783	-1.41121	-0.1451	-0.418353
CDK4	-2.09387	-3.27119	-3.27806	-0.850103	-1.05295	-0.972956	-0.497767	-0.42373	0.0173601	-0.0906512
TAF11	-0.984962	-1.39303	-1.40149	-0.569998	-0.51084	-0.570139	-2.07407	-2.4079	-1.19132	-1.35303
ZFAND2A	-1.95092	-2.75728	-2.7224	-0.650197	-0.385394	-0.566999	-0.894023	-1.44826	-0.493637	-0.544198
RAB2A	-1.80262	-2.24357	-2.27687	-0.995717	-1.02971	-1.15964	-0.718407	-1.18305	-0.432883	-0.54909
TAF13	-0.873707	-0.975044	-1.00576	-1.11637	-1.27431	-1.11387	-1.69804	-1.1576	-1.66225	-1.4668
SND1	-2.7911	-3.61563	-3.70275	-1.36175	-1.03094	-1.25005	0.42484	0.136631	0.568624	0.28116
CDYL	-1.18495	-1.48372	-1.48586	-1.20966	-1.14675	-1.24401	-1.07188	-0.831221	-1.1626	-1.51175
RABIF	-1.26907	-1.66191	-1.58413	-0.0681557	0.0203383	-0.0867296	-2.00788	-3.11383	-1.15215	-1.40484
PSEN1	-0.717836	-0.941715	-0.861663	-0.278802	-0.413165	-0.292228	-2.12702	-2.31934	-2.02112	-2.34748
OSTF1	-0.533767	-0.57057	-0.293734	-0.285436	-0.51658	-0.373391	-2.40859	-3.3605	-1.9153	-2.03415
SNX17	-0.939227	-1.75307	-1.85128	0.300303	0.341015	0.263594	-2.42194	-4.05277	-0.883758	-1.26959
MED28	-1.11368	-1.57717	-1.59059	-0.913483	-1.05516	-0.981415	-1.78964	-1.61994	-1.03103	-0.574419
ZDHHC5	-1.68311	-1.96087	-1.77862	-1.45632	-1.28492	-1.43662	-0.451931	-0.595976	-0.373894	-1.22283
GLMP	-2.19576	-2.89775	-2.92759	-1.26481	-1.12424	-1.10122	-0.157451	-0.54399	0.0540828	-0.0768937
CHUK	-0.862696	-1.14051	-1.33304	-1.06709	-1.28878	-1.29075	-1.36906	-1.11249	-1.44468	-1.28454
RHOD	-2.22834	-3.27056	-3.45164	-0.837775	-0.604095	-0.685356	-0.360176	-1.12465	0.283541	0.0967518
G3BP1	-1.57063	-2.07925	-2.17757	-1.46347	-1.71752	-1.26608	-0.787561	-0.112407	-0.243564	-0.76418
LRRFIP2	-0.81562	-0.831042	-0.802298	-0.487592	-0.57207	-0.570044	-1.90389	-1.94868	-1.96715	-2.22356
ZNF706	-1.8294	-2.53127	-2.72815	-0.536104	-0.369911	-0.52996	-1.19317	-1.60441	-0.200274	-0.590066
SET	-1.68264	-2.32501	-2.46054	-1.31607	-1.46702	-1.19042	-0.284986	0.10065	-0.850934	-0.617754
CEBPZ	-1.664	-2.22835	-2.2596	-1.33029	-2.03702	-1.52022	-0.477351	0.0819708	-0.38291	-0.24863
SLC30A9	-0.52996	-0.642361	-0.734538	-0.719717	-0.866963	-0.780109	-1.91647	-2.13955	-1.75957	-1.95218
PUF60	-2.59137	-3.62407	-3.8142	-0.833611	-0.794992	-0.957142	0.112369	-0.518524	0.571559	0.431828
CARS	-1.28679	-1.65363	-1.60345	-1.41886	-0.540521	-0.84939	-0.735218	-0.0843307	-2.48057	-1.36487
MYNN	-0.4722	-0.652908	-0.63594	-1.26337	-1.44748	-1.38703	-1.85718	-1.51894	-1.72754	-1.04056
TBC1D23	-0.348	-0.405	-0.364434	-0.910145	-0.925573	-1.05894	-2.28488	-1.70816	-1.93223	-2.05816
FKBP8	-1.75507	-2.41992	-2.46165	-0.703801	-0.39591	-0.67242	-0.479255	-1.64759	-0.465261	-0.968548
ASCC1	-1.0931	-1.42468	-1.41526	-1.01814	-1.05705	-0.950526	-1.86608	-1.6679	-0.758176	-0.710332
LRPPRC	-1.31849	-1.9031	-2.10679	-1.24226	-1.48807	-1.79627	-0.845328	-0.63644	-0.166701	-0.457448
ARL8B	-0.63374	-0.795495	-0.711067	-0.516073	-0.697672	-0.640812	-2.14863	-1.89319	-2.18942	-1.72951
ZCCHC10	-0.572243	-0.812052	-0.720083	-0.225875	-0.312858	-0.395679	-2.60683	-2.67343	-1.83447	-1.79758
MXD3	-1.16562	-1.61164	-1.8892	-0.576008	-0.528741	-0.40063	-1.11201	-2.78008	-0.933694	-0.903951
WDR12	-1.38326	-2.39283	-2.50616	-1.21742	-1.60442	-1.27025	-0.914286	-0.367061	0.0383046	-0.281498
GSTK1	-0.705671	-0.752677	-0.650054	0.237289	0.594168	0.429567	-2.78741	-4.44103	-1.77238	-2.03251
MESDC2	-1.49994	-1.87114	-1.88826	-1.09175	-1.06004	-0.938057	-1.09013	-1.01437	-0.538955	-0.884227
PCBP1	-1.6303	-2.13337	-2.09919	-0.915366	-1.06475	-1.00888	-0.473315	-0.994917	-0.521513	-0.974497
HSPD1	-1.24821	-2.1696	-2.25285	-1.02303	-1.3626	-1.14038	-1.00771	-0.632896	-0.175533	-0.748484
PAK1IP1	-1.30224	-2.30778	-2.33091	-1.18617	-1.79618	-1.56581	-0.906152	-0.200619	-0.123381	-0.0411288
UBB	-0.821942	-1.51945	-1.636	-0.542344	-0.198731	0.0463096	-1.76601	-3.39325	-1.02211	-0.897415
TRAF4	-1.41793	-1.77301	-1.81893	-0.426768	-0.343246	-0.504101	-1.23963	-2.55099	-0.62411	-1.03541
CBY1	-1.00901	-1.5971	-1.80568	-0.528184	-0.252182	-0.0138788	-1.95705	-3.0641	-0.861313	-0.642836
SMAP1	-0.630996	-0.804087	-0.846659	-0.732702	-0.666447	-0.536683	-1.5486	-2.47696	-1.52059	-1.94648
ENO1	-1.86892	-2.97812	-2.90714	-0.529776	-0.641239	-0.745869	-0.358113	-0.806759	-0.201271	-0.658271
GSTP1	-2.302	-2.99711	-3.08462	-0.941487	-0.303729	-0.533146	-0.608349	-1.10341	0.124555	0.0633459
MRRF	-1.28652	-1.90685	-2.02685	-0.902973	-0.459988	-0.734706	-1.352	-1.41726	-0.867747	-0.704932
NSMCE1	-1.37007	-2.03089	-2.26417	-0.755659	-0.639459	-0.325655	-1.30586	-2.15859	-0.39463	-0.403209
CUL3	-0.82974	-0.866433	-0.737749	-1.03716	-1.20199	-0.960871	-1.36061	-0.920417	-1.78589	-1.92425
RALA	-0.659335	-0.803841	-0.612677	-1.07017	-1.1859	-1.13297	-1.34447	-2.04612	-1.40363	-1.34712
TNFRSF1A	-1.47575	-1.97928	-1.96519	-0.792735	-0.652066	-0.533327	-0.671376	-1.70079	-0.775753	-1.03364
GNG12	-0.278646	-0.427605	-0.281637	-0.0352765	-0.0571831	-0.128954	-2.65926	-2.8881	-2.37281	-2.42036
PRMT5	-1.76913	-2.85274	-2.92407	-1.02227	-1.82465	-1.64155	-0.163936	0.199236	0.190994	0.28911
IMPA1	-0.33176	-0.539084	-0.567983	-0.865807	-1.01238	-0.65939	-1.89227	-1.90814	-2.00042	-1.72628
PLCD3	-0.811151	-1.06068	-1.17399	-0.277424	-0.375662	-0.398591	-1.27537	-2.73443	-1.21828	-2.16562
SDHA	-0.935669	-1.15605	-1.08428	-0.301646	-0.213253	-0.318408	-1.74832	-3.10814	-0.806566	-1.7932
ZC3HC1	-1.25412	-2.07014	-2.08106	-0.717577	-0.844656	-1.07763	-1.24817	-1.32329	-0.711183	-0.117207
STK39	-0.339509	-0.496556	-0.592094	-0.250122	-0.171307	-0.0639201	-2.42153	-2.59541	-2.16923	-2.34509
BLZF1	-0.749965	-0.992836	-1.00542	-0.825889	-1.0612	-0.76541	-1.58189	-1.21953	-1.65034	-1.57758
INSIG1	-0.934164	-1.14163	-0.921634	-1.51355	-1.2691	-0.33307	-1.43924	-1.82514	-0.18504	-1.86507
CASP3	-0.762648	-0.965693	-0.905526	-0.677083	-0.902864	-0.780901	-1.77077	-1.61475	-1.49806	-1.5173
GPX1	-1.20388	-1.82808	-1.91475	0.132502	0.297965	0.0113259	-1.76856	-3.30793	-0.846302	-0.938238
KLF5	-0.680387	-0.902064	-0.947036	-0.429705	-0.444252	-0.38567	-1.60427	-1.60898	-2.19867	-2.15923
ZMAT2	-0.728456	-1.10104	-1.14032	-0.563009	-0.524164	-0.625163	-1.56972	-2.08409	-1.5823	-1.42786
DERL1	-1.74894	-2.48098	-2.50728	-1.11726	-1.32696	-1.46081	-0.259656	-0.340165	-0.0527182	-0.0378101
CDH1	-0.931874	-1.02021	-1.03548	-0.494247	-0.498977	-0.276126	-1.26041	-1.97169	-1.57608	-2.2609
HNRNPD	-1.81655	-2.40114	-2.47493	-1.03278	-1.0699	-0.978724	-0.0183019	0.526414	-1.06301	-0.994824
GABPB1	-1.37455	-2.09514	-1.98256	-1.3283	-1.94671	-1.39933	-0.389945	0.196572	-0.590185	-0.365915
TRAF7	-2.08663	-2.61314	-2.65748	-1.01398	-1.0366	-0.952818	0.127855	-0.741058	0.327414	-0.615118
CBX3	-1.46829	-2.35142	-2.35414	-0.981845	-1.12307	-1.03847	-0.756197	-0.355764	-0.583784	-0.234225
SMARCB1	-1.89038	-2.64567	-2.58985	-1.00441	-0.97934	-1.11375	-0.161372	-0.918044	0.0138454	0.0490304
PPP2R1A	-1.68361	-2.18363	-2.15243	-0.757928	-0.635591	-0.962091	-0.405356	-1.80525	0.0147111	-0.668083
THOP1	-2.41767	-3.26946	-3.24729	-0.954194	-0.491587	-1.01937	0.191117	-0.56349	0.115389	0.423976
MAPK13	-0.849296	-0.936166	-0.962214	-0.513096	-0.425206	-0.617938	-1.51626	-2.59369	-1.13983	-1.66186
PGRMC2	-0.715693	-0.877223	-0.920196	-0.619893	-0.579333	-0.552581	-1.86736	-2.09329	-1.71828	-1.27039
RUVBL1	-1.7017	-2.66262	-2.80526	-1.14062	-1.17656	-1.55983	-0.25863	0.0143828	0.276966	-0.185424
MORF4L1	-0.817126	-0.992504	-0.955295	-0.71199	-1.03435	-0.970731	-1.67946	-1.19906	-1.40563	-1.42231
THAP7	-1.52201	-2.02028	-2.28923	-0.355452	-0.0610361	-0.265368	-1.15464	-2.37277	-0.493441	-0.649955
PREB	-2.03636	-2.67372	-2.83211	-0.636633	-0.523354	-0.661667	-0.564252	-1.1061	-0.172932	0.0454823
CD58	-0.350631	-0.686049	-0.671	0.465255	0.0370465	0.198297	-2.97528	-3.1002	-1.97254	-2.08791
ERCC8	-0.89512	-1.14323	-1.19433	-1.21531	-1.33406	-1.18113	-1.63935	-1.36445	-0.578181	-0.590167
CARD19	-0.782528	-1.41398	-1.54409	0.349906	0.28543	0.267716	-1.86157	-3.82944	-1.20433	-1.40241
MAP2K4	-0.301855	-0.457127	-0.381529	-0.809537	-1.00553	-0.865367	-1.95094	-2.10964	-1.48866	-1.7649
PPIE	-1.71245	-2.19763	-2.3438	-0.73473	-0.65116	-0.456069	-0.860663	-1.59227	-0.372522	-0.208717
BCKDK	-1.76022	-2.29209	-2.41555	-0.85209	-0.646298	-0.697415	-0.636265	-1.6327	0.0201822	-0.211247
ZFAND2B	-0.795315	-0.892283	-0.986782	-0.00766833	0.31427	-0.0839754	-1.65947	-3.64309	-1.2619	-2.09828
ZMAT5	-1.50975	-2.18837	-2.42677	-0.599003	-0.402248	-0.230446	-0.9521	-2.30285	-0.082481	-0.412848
OPN3	-0.633585	-1.11658	-1.28495	-0.212875	-0.621105	-0.193608	-1.50373	-2.22501	-1.65052	-1.6552
SNW1	-0.815162	-1.35473	-1.43596	-1.02648	-1.84942	-1.29287	-0.926268	-0.754499	-0.792776	-0.826644
ECD	-1.34572	-1.75678	-1.81623	-1.15937	-1.22447	-1.01665	-1.01053	-0.549644	-0.753112	-0.417126
CIAO1	-1.4962	-1.9854	-2.10315	-0.864413	-0.997253	-0.788972	-0.878809	-1.28442	-0.175006	-0.469891
MIER3	-0.00740631	0.139697	0.132699	-0.621864	-0.851591	-0.728071	-2.28812	-2.23167	-2.23617	-2.34985
MAPK6	-0.973433	-1.12159	-1.13007	-1.04221	-1.32643	-1.2628	-1.22112	-0.720092	-1.19898	-1.04116
SHARPIN	-2.33676	-2.92419	-3.20575	-1.2606	-0.568644	-0.893879	-0.0740695	-0.652535	0.829265	0.0541217
WDR77	-2.05142	-2.71085	-2.72498	-0.863155	-0.634262	-0.957783	-0.496659	-0.485651	0.177244	-0.273173
EGLN1	-0.668416	-0.767918	-0.868312	-0.657843	-0.570793	-0.680412	-1.72535	-1.73202	-1.58727	-1.71912
PPIC	-1.32202	-1.85623	-2.04107	-0.268532	0.141705	-0.0534144	-1.32635	-2.03461	-0.851808	-1.34205
MED7	-0.587722	-0.848048	-0.98535	-0.193029	0.211576	0.00705603	-2.56777	-3.19694	-1.3711	-1.39168
HMGN1	-0.909931	-1.12837	-1.08662	-0.961727	-0.851716	-0.890641	-1.40907	-1.59664	-0.914503	-1.1458
CAND1	-1.10366	-1.39461	-1.25754	-1.56596	-1.9032	-1.51684	-0.542419	0.0427464	-0.89347	-0.749663
ASB8	-0.312845	-0.434785	-0.522007	-0.387304	-0.452436	-0.303	-2.13153	-2.43844	-1.91104	-1.96631
GSTM4	-0.476894	-0.734793	-0.796091	0.0213345	0.133114	0.138387	-2.25987	-3.73686	-1.39548	-1.70209
HIST1H4J	-1.16175	-1.57327	-1.7257	-0.312586	-0.287668	-0.0303029	-1.48839	-3.23338	-0.253761	-0.718201
FAM175A	-0.539889	-1.21165	-1.36819	-0.978577	-0.53571	-0.280022	-1.8974	-1.71121	-1.29927	-0.958821
ZNF207	-1.63952	-2.16571	-2.07747	-1.00187	-0.950879	-1.0593	-0.734154	-0.777635	0.0773596	-0.437549
RPS27L	-0.748493	-1.11766	-1.1818	-0.280006	0.250874	-0.166879	-2.17241	-2.74798	-1.24538	-1.35238
ACTB	-1.44182	-2.13632	-1.98982	-0.487486	-0.320303	-0.446762	-0.640898	-1.8363	-0.395284	-1.05233
PCGF6	-0.904874	-1.52368	-1.51397	-1.0228	-1.38766	-1.05705	-1.12575	-0.624704	-1.15429	-0.406154
THAP1	-0.621348	-0.783554	-0.701776	-0.889746	-0.809812	-0.798724	-1.81688	-1.73478	-1.19751	-1.36669
NCSTN	-1.30282	-1.63198	-1.77025	-0.85753	-0.771539	-0.773763	-0.688366	-1.17945	-0.827756	-0.893686
STAM	-1.35026	-1.69734	-1.6304	-1.24667	-1.55592	-1.23601	-0.708281	-0.170788	-0.696481	-0.402739
KRAS	-0.95317	-1.01084	-0.783181	-1.01619	-1.1543	-0.834869	-1.28573	-0.939517	-1.05897	-1.64611
SNAPC2	-1.82489	-2.54642	-2.66669	-0.827226	-0.677475	-0.705645	-0.183538	-0.786507	-0.197072	-0.226198
SNX6	-0.371346	-0.704019	-0.653259	-0.737603	-1.10914	-0.801367	-1.87168	-1.91044	-1.38909	-1.09034
CLTC	-1.7285	-1.98728	-1.71053	-1.42476	-1.40327	-1.22586	-0.102687	-0.291793	-0.148342	-0.606067
NAMPT	-1.21158	-1.49074	-1.36823	-0.550766	-0.966252	-0.802314	-1.32504	-1.0581	-0.885771	-0.964699
MED10	-1.87287	-2.50969	-2.49198	-0.703214	-0.856622	-1.07392	-0.2992	-0.404102	-0.635437	0.232611
ATF1	-0.600913	-0.768361	-0.745164	-0.838722	-1.11438	-1.0124	-1.52936	-1.0592	-1.41793	-1.47969
LGR4	-0.481465	-0.530454	-0.420871	-0.00861561	-0.162344	0.246371	-2.27035	-2.24515	-2.15817	-2.52261
HRAS	-1.93703	-2.55428	-2.67524	-0.918183	-0.430594	-1.26394	-0.182685	-1.00526	0.420273	0.0229438
RAB5B	-0.705621	-0.760007	-0.537626	-1.02257	-0.573027	-0.807899	-1.55605	-1.57532	-1.31714	-1.66176
CNOT8	-0.384804	-0.790133	-0.850509	-0.545933	-0.339318	-0.376774	-2.25941	-2.0529	-1.50655	-1.37315
ARHGDIA	-1.38842	-1.71177	-1.64317	-0.786941	-0.775015	-0.801393	-0.356804	-1.65143	-0.54699	-0.813496
MCTS1	-0.969146	-1.29791	-1.42359	-0.432819	-0.363395	-0.451955	-1.66779	-1.76176	-0.917577	-1.17019
TOP1	-1.36875	-1.51097	-1.45494	-1.20712	-1.53621	-1.15026	-0.360709	0.0961725	-1.09444	-0.844184
RAB32	-0.102181	-0.27275	0.0082262	-0.0350944	-0.340712	-0.181085	-2.30101	-3.68053	-1.5767	-1.94185
IDH2	-1.58069	-2.01308	-2.10569	-0.770759	-0.264647	-0.65066	-0.896965	-1.49108	-0.0684571	-0.551407
HSP90AB1	-1.77993	-2.35577	-2.41313	-1.33476	-1.50281	-1.28956	-0.100287	0.479403	0.162382	-0.226559
PLEKHG6	-0.713636	-1.03804	-1.01296	-0.570639	-0.603289	-0.346596	-1.18378	-2.63167	-0.636394	-1.61321
YES1	-0.973888	-1.33081	-1.25007	-0.850941	-1.32958	-1.17059	-0.862873	-0.135614	-1.20934	-1.23482
RAB6A	-0.248716	-0.508784	-0.466527	-0.53887	-0.662382	-0.677777	-1.86386	-1.75099	-1.76841	-1.85046
NOLC1	-1.71057	-2.15486	-2.38962	-1.24867	-1.52595	-1.45535	-0.0343209	0.403418	-0.108394	-0.105541
RAP1GDS1	-0.84393	-1.16144	-1.03543	-0.808867	-1.07255	-0.924253	-1.47974	-1.50114	-0.768236	-0.718893
DDIT3	-1.49147	-2.16883	-2.22969	-1.07075	-0.767704	-1.0218	0.0212174	0.561924	-1.59301	-0.532324
ATP8B1	-0.637777	-0.58592	-0.491264	-0.0794686	-0.0364585	-0.243755	-1.62327	-2.25829	-1.89788	-2.42452
CNOT7	-0.623301	-0.818449	-0.858804	-0.891389	-0.792303	-0.921271	-1.66071	-1.65318	-1.00673	-1.04573
RNF4	-1.69779	-2.26073	-2.19494	-1.16718	-1.24915	-1.4235	-0.0149239	0.00116462	-0.0151618	-0.241641
TBL1XR1	-0.724088	-0.912761	-0.748063	-1.00232	-1.07556	-0.894781	-1.08124	-0.710601	-1.65474	-1.45937
ITGB6	-0.558871	-0.754459	-0.668591	0.0645982	-0.0517966	0.130363	-1.81453	-2.34098	-1.99423	-2.26158
ACTL6A	-1.16272	-1.84761	-1.87685	-1.13624	-1.30945	-1.09936	-0.821813	-0.347557	-0.435344	-0.201773
IRAK1	-1.59452	-2.48265	-2.53844	-0.96589	-1.13238	-0.933183	-0.0698477	-0.53526	0.247022	-0.226452
RAB8A	-0.721621	-0.626401	-0.389066	-0.278638	-0.432746	-0.375084	-1.80693	-2.76726	-1.1993	-1.62165
ANXA4	-0.789311	-1.24202	-1.26653	0.170773	-0.0330815	0.170332	-1.91192	-2.51476	-1.21297	-1.58814
EIF4EBP1	-1.11193	-2.1237	-2.02977	-1.07286	-1.12017	-1.13629	-0.560572	-1.19252	0.268002	-0.116232
NCK1	-0.73096	-0.883903	-0.661887	-0.544068	-0.672565	-0.559213	-1.674	-1.40854	-1.68561	-1.36167
RINT1	-0.68858	-0.831557	-0.896567	-0.798463	-1.0894	-0.893728	-1.57855	-1.1628	-1.22348	-1.0182
CEBPG	-0.14557	-0.470456	-0.466642	-0.843972	-0.882297	-0.447236	-1.61657	-1.65062	-1.78071	-1.87606
ARFGAP3	-0.921449	-1.21535	-1.22894	-0.251147	-0.169366	-0.288787	-1.65405	-1.34185	-1.53755	-1.56646
LASP1	-1.39487	-1.64693	-1.62226	-0.854814	-0.789401	-0.605163	-0.191772	-0.952439	-0.474365	-1.64086
AATF	-2.04722	-2.87602	-2.85307	-1.11874	-1.05196	-0.913633	0.220708	0.354141	0.159303	-0.0383468
VAPA	-1.02181	-1.31639	-1.24093	-0.70406	-0.437409	-0.566258	-1.19795	-1.54108	-0.940517	-1.1816
MAF1	-2.03422	-2.79014	-2.99285	-0.928078	-0.602062	-0.716001	0.0706851	-0.672466	0.569913	-0.0263845
TBPL1	-0.515434	-0.734908	-0.604888	-0.758095	-0.888463	-0.96034	-1.74993	-1.57396	-1.40046	-0.929689
SSRP1	-1.51557	-2.28978	-2.36974	-1.38907	-1.61562	-1.1336	0.223624	0.353566	-0.035212	-0.328704
MED18	-0.12956	-0.228739	-0.322874	-0.632778	-0.700841	-0.4786	-2.12822	-3.04144	-1.11781	-1.29777
FAF1	-0.70988	-1.29145	-1.236	-0.934446	-1.01301	-1.10701	-1.24473	-1.26965	-0.447799	-0.81037
HDGF	-1.06576	-1.7317	-1.72797	-1.02667	-1.37679	-1.28669	-0.244881	0.179614	-0.855629	-0.926049
H2AFX	-2.06408	-2.86533	-3.0085	-1.08507	-0.721582	-0.97707	0.360693	-0.126699	0.142942	0.303708
KIF5B	-1.27599	-1.52446	-1.51237	-1.55833	-1.85253	-1.19172	0.0503918	0.880499	-1.22869	-0.80425
CRADD	-0.679358	-1.05432	-1.14391	-0.256385	-0.0797158	-0.170291	-1.69667	-2.72262	-0.900096	-1.29463
TANK	-0.561746	-0.595091	-0.543884	-0.374912	-0.665519	-0.547448	-1.78476	-1.46843	-1.80108	-1.61125
CKS1B	-0.903871	-1.95186	-1.95407	-0.944375	-1.37688	-1.05053	-0.348683	-0.490943	-0.494904	-0.420671
TOM1L1	-0.568763	-0.62104	-0.527217	-0.477073	-0.765875	-0.438904	-1.84334	-1.76347	-1.55719	-1.36755
DEDD2	-1.29765	-1.71103	-1.93133	-0.528511	-0.509641	-0.584018	-0.639581	-1.49329	-0.388929	-0.790363
RNF2	-0.588163	-0.852066	-0.878834	-0.863731	-1.33611	-1.00411	-1.39694	-0.79904	-1.32089	-0.791736
LEO1	-1.09365	-1.42153	-1.45097	-1.12152	-1.35748	-1.22664	-0.731375	0.0500166	-0.587093	-0.887631
TFG	-0.710655	-1.35972	-1.28459	-0.543515	-1.06148	-0.82223	-1.01835	-1.484	-0.521931	-1.01874
TBK1	-1.06515	-1.1457	-0.948656	-1.18086	-1.23916	-1.18037	-0.840355	0.075786	-1.20766	-1.07946
ITGB1	-0.879543	-1.20372	-1.16313	-0.563987	-0.639272	-0.635892	-1.30947	-0.879178	-1.37191	-1.15884
ZNF639	-0.464957	-0.886307	-0.829283	-1.34473	-1.64143	-1.4464	-0.979785	-0.47294	-1.02811	-0.689113
FGFBP1	-0.755993	-1.16207	-1.24231	0.233993	0.102084	-0.014155	-1.77593	-2.27675	-0.776251	-2.08753
RAB21	-0.839878	-1.05246	-0.808638	-0.635133	-0.804796	-1.0631	-1.11391	-0.549661	-1.52673	-1.32736
PLEK2	-0.879153	-1.57234	-1.57342	-0.419638	-0.604693	-0.452843	-1.17899	-1.57013	-0.466607	-0.994435
NMRAL1	-1.64099	-2.13395	-2.34832	-0.907282	-0.663954	-0.828912	-0.391067	-1.11047	0.371931	-0.0532674
RAP2C	-0.738548	-0.783287	-0.735857	-0.714928	-0.735352	-0.79907	-1.60872	-1.33077	-1.12213	-1.11597
ARL5A	-0.407649	-0.453985	-0.539548	-0.691741	-0.727379	-0.839302	-1.86332	-1.26938	-1.47419	-1.40069
SFPQ	-1.39997	-2.15982	-2.21698	-1.23836	-1.13093	-1.02531	0.279792	0.873522	-0.878196	-0.768704
BCL2L13	-0.92335	-1.17602	-1.18107	-0.768086	-0.792289	-0.934392	-1.05084	-1.35586	-0.672161	-0.808959
MXI1	-0.331802	-0.479949	-0.473586	-0.530361	-0.492917	-0.464871	-1.72177	-1.85073	-1.54316	-1.77224
MTA3	-1.09982	-1.1774	-1.14323	-0.883915	-0.816632	-1.05433	-0.998629	-1.23307	-0.853333	-0.394403
RPS6KA1	-0.123594	-0.0301773	0.0127697	0.204665	0.397366	0.272858	-2.07318	-3.91555	-1.67192	-2.72524
RAB5A	-1.00896	-1.13839	-1.08677	-0.801087	-1.0109	-0.694574	-0.923565	-0.0768765	-1.46668	-1.42913
RSU1	-0.672278	-0.990063	-0.90913	-0.221456	-0.385057	-0.196349	-1.62959	-2.00993	-1.18115	-1.43445
PTPRH	-0.356662	-0.593265	-0.608059	0.187223	0.13585	0.148287	-1.777	-3.22762	-1.20206	-2.33247
CDA	-0.741328	-0.987963	-1.01774	-0.621072	-0.467882	-0.632528	-1.16242	-2.44173	-0.387162	-1.16487
TMEM9B	0.317712	0.363218	0.333117	0.629739	0.711648	0.376767	-3.23238	-3.79697	-2.54748	-2.77522
FEZ2	-0.546441	-0.775318	-0.564464	-0.228723	-0.449791	-0.399772	-1.59326	-1.46956	-1.75069	-1.84044
YWHAG	-1.44579	-2.27544	-2.2601	-0.7995	-1.48976	-1.21904	0.0335034	0.725064	-0.492914	-0.376157
ZNF771	-1.79577	-2.34631	-2.54092	-0.558081	-0.491521	-0.58251	-0.245035	-1.11099	0.167309	-0.0813702
APH1A	-1.12627	-1.37008	-1.31911	-0.538929	-0.510582	-0.449701	-1.09588	-1.66696	-0.696371	-0.799373
HOXB7	-0.252084	-0.49109	-0.469403	-0.366213	-0.305476	-0.236348	-2.03586	-2.42159	-1.50196	-1.48921
ATF6	-0.676214	-0.696961	-0.652489	-0.828063	-1.13992	-0.812511	-1.25518	-0.885094	-1.10894	-1.51042
NLE1	-2.09068	-2.89958	-2.96406	-1.06643	-0.783343	-1.22705	0.35301	-0.00802109	0.654709	0.507345
ANP32A	-0.892417	-1.31049	-1.40598	-1.16217	-1.07101	-1.00478	-0.368959	0.218123	-1.36306	-1.14625
CALM3	-1.09061	-1.39055	-1.21416	-0.813896	-0.707047	-0.705191	-0.727366	-1.44087	-0.194872	-1.22182
RBBP7	-0.902995	-1.36289	-1.4045	-0.785543	-1.08981	-0.786804	-1.08505	-0.964263	-0.560727	-0.538273
PARD3	-1.21368	-1.62226	-1.82536	-1.25026	-1.19142	-1.20813	-0.0941173	-0.272819	-0.192331	-0.602045
ZNF410	-0.842932	-1.21507	-1.2727	-0.472893	-0.512933	-0.660554	-1.73952	-1.90822	-0.491443	-0.336218
ATG10	-0.914192	-1.20612	-1.25654	-0.657549	-0.746641	-0.169341	-1.31625	-1.77144	-0.815675	-0.594841
UBC	-1.9731	-2.91631	-2.99519	-0.71593	-0.814804	-0.814102	0.200057	-0.224286	0.280521	0.55594
GNB1	-0.991401	-1.32868	-1.12915	-0.678852	-0.680065	-0.610671	-0.782974	-1.52438	-0.430492	-1.25328
ARL3	-0.365546	-1.01721	-1.32446	-0.126879	-0.0978316	-0.15586	-2.11977	-2.47083	-0.760275	-0.961964
RAD21	-0.958479	-1.54987	-1.53597	-1.0584	-1.059	-1.09494	-0.639505	0.199043	-1.02022	-0.682384
SEC31A	-1.63458	-1.81183	-1.67702	-1.21512	-1.03939	-0.989351	-0.405729	-0.020663	-0.320947	-0.273087
TGIF1	-1.98942	-2.66389	-2.59137	-1.02263	-1.07916	-0.954022	0.206241	1.01833	-0.298871	0.00579215
NOSTRIN	-0.60496	-0.311247	-0.309616	0.565323	0.935578	0.564288	-2.36141	-2.97845	-2.32845	-2.53894
YWHAH	-1.3587	-1.94218	-1.83372	-0.348317	-0.655593	-0.678937	-0.488922	-0.757835	-0.595725	-0.685676
MTCH1	-0.639243	-1.1952	-1.37338	-0.373632	-0.274166	-0.311879	-1.36838	-2.17886	-0.840603	-0.783512
PSMD2	-0.351545	-1.31523	-1.18	-0.864017	-1.36478	-1.02547	-0.81966	-1.37572	-0.0583627	-0.981057
GNA13	-0.213258	-0.323246	-0.0132028	-0.708437	-0.85572	-0.870729	-1.52939	-1.3446	-1.76803	-1.70669
IMPA2	-0.384167	-2.13064	-3.07763	-0.452475	-0.216945	-0.404133	-0.52922	-1.31598	-0.324913	-0.485323
POLB	-0.914462	-1.40222	-1.41077	-0.960649	-0.784049	-0.665777	-1.38813	-1.13267	-0.576738	-0.080858
SMARCE1	-0.889332	-1.18561	-1.24872	-0.598987	-0.675855	-0.473458	-1.33314	-0.865876	-1.42782	-0.59401
IRF6	-0.840875	-0.90011	-0.830808	-0.336978	-0.299601	-0.289272	-1.06335	-1.34092	-1.1566	-2.2272
CTNNA1	-0.950939	-1.04914	-0.961967	-0.494712	-0.591722	-0.335941	-0.831965	-1.53667	-0.958327	-1.53446
HDAC3	-0.753199	-1.39123	-1.49669	-0.713763	-0.472462	-0.17619	-1.18693	-1.76626	-0.478287	-0.798405
CDC73	-0.862853	-1.01844	-1.05175	-0.952972	-1.14798	-0.88597	-1.08994	-0.220059	-1.34629	-0.652075
RANBP1	-1.15994	-2.30547	-2.24137	-0.905013	-1.20264	-1.11136	-0.0686805	-0.160266	-0.214566	0.153243
RBBP4	-0.85637	-1.14624	-1.15738	-0.792152	-0.51939	-0.656225	-1.15452	-0.792854	-1.27834	-0.846409
ICMT	-1.00365	-1.43205	-1.35601	-0.579438	-0.586741	-0.784703	-0.785594	-1.24979	-0.323029	-1.09456
ZDHHC6	-1.03327	-1.1018	-1.12588	-0.666614	-0.794928	-0.658353	-1.2756	-1.16666	-0.798924	-0.570355
HSF1	-2.17047	-2.70952	-2.95153	-1.00371	-0.368658	-0.878726	0.132246	-0.45831	0.809323	0.411534
DHX9	-1.65251	-1.83746	-1.87673	-1.48495	-1.67107	-1.12876	0.435888	0.919835	-0.286564	-0.599514
TRIB3	-1.62287	-2.36995	-2.3624	-1.39896	-1.22023	-1.25344	0.409568	0.768869	-0.147195	0.0294874
PLAA	-0.812991	-1.01724	-0.974515	-1.09241	-1.33247	-1.13887	-0.683297	-0.51411	-0.841991	-0.739168
NR1H2	-1.38576	-1.63796	-1.5858	-0.125779	-0.0533598	-0.0955683	-0.867894	-1.95872	-0.498116	-0.934434
PIK3CB	-0.371402	-0.20594	-0.0900125	-0.410518	-0.801956	-0.347364	-1.39859	-1.50285	-1.84728	-2.16038
DR1	-0.402698	-0.562801	-0.510757	-0.761237	-1.12341	-1.0934	-1.4019	-0.743679	-1.44593	-1.04321
ERO1A	-0.672933	-1.48524	-1.47771	-0.924625	-1.23832	-0.974201	-0.612427	-0.0774898	-0.501441	-1.09524
TFB2M	-1.15052	-1.5519	-1.73294	-0.474233	-0.63782	-0.631665	-1.20687	-0.915462	-0.297188	-0.457665
MAPK8	-0.510712	-0.699642	-0.676128	-0.951121	-1.15622	-1.00884	-1.21821	-0.847293	-0.96623	-1.00267
CANT1	-0.973146	-1.44496	-1.46126	-0.372226	-0.145428	-0.243382	-0.824103	-1.40626	-1.05426	-1.10235
ITPKA	-0.722581	-0.982875	-1.05802	0.189402	0.175571	0.239084	-1.37648	-3.05354	-0.837548	-1.60002
CBLC	-1.2126	-1.55448	-1.46513	-0.23404	-0.136553	-0.0420309	-0.884566	-2.16573	-0.0302408	-1.2784
HIF1A	-1.36079	-1.7868	-1.52824	-0.743461	-1.47906	-1.1577	-0.350849	0.151049	-0.355038	-0.36512
MED30	-1.33318	-2.02622	-2.03889	-1.20585	-1.41062	-1.37048	-0.297787	-0.195689	0.421688	0.508153
G3BP2	-0.555377	-0.614368	-0.572121	-0.345645	-0.503569	-0.592633	-1.67656	-1.16038	-1.47805	-1.441
TAF1D	-1.29705	-1.94605	-2.07045	-1.01095	-0.701769	-0.887101	-0.651811	0.188512	-0.561847	0.00713072
RCHY1	0.157708	0.0809432	0.0603201	-0.110454	-0.254059	-0.231729	-2.64502	-2.79614	-1.51574	-1.67574
NUFIP1	-1.25615	-1.74214	-1.86531	-1.18201	-1.76815	-1.31788	-0.000585763	0.205454	0.187405	-0.182729
GNG10	-0.765238	-1.14011	-1.11168	-0.298503	-0.571072	-0.502171	-1.17208	-1.17649	-1.45081	-0.730213
IPO7	-1.29297	-1.59026	-1.67846	-1.08617	-1.20835	-1.08791	-0.539143	0.392843	-0.647744	-0.173553
NET1	-0.411879	-0.466998	-0.369136	-0.0997724	-0.157873	-0.40007	-1.45464	-1.29834	-2.22558	-2.02603
PRSS8	-0.774101	-0.975434	-1.2971	0.532975	0.507036	0.524683	-1.14446	-2.99319	-0.946518	-2.3392
NAA15	-1.26502	-1.79276	-1.85631	-1.03386	-1.58685	-1.16601	-0.0641997	0.457568	-0.251673	-0.32916
MED21	-0.473536	-0.579502	-0.632857	-0.424852	-0.646829	-0.564089	-1.74101	-1.4056	-1.34735	-1.05536
CSNK1A1	-0.959504	-1.01979	-0.879163	-0.468184	-0.478764	-0.30296	-1.29787	-0.792982	-1.29361	-1.33563
DEK	-0.471074	-0.843491	-0.781507	-1.30589	-1.38674	-0.997276	-0.627251	-0.0837325	-1.18832	-1.12717
TFDP2	-0.274347	-0.911071	-0.912202	-1.06349	-1.36791	-1.04212	-0.83586	-0.620914	-1.17752	-0.597611
STK24	-1.15769	-1.52543	-1.4872	-0.513406	-0.73999	-0.560596	-0.414598	-1.04441	-0.331513	-1.01865
TAX1BP3	-1.01926	-1.53246	-1.67699	-0.152379	0.0518212	-0.0273521	-0.952379	-2.06096	-0.356633	-1.05619
TMX1	-0.6372	-0.838993	-0.844034	-0.794055	-0.867148	-0.74469	-1.26582	-0.816635	-1.12498	-0.834361
PEX11B	0.0922359	-0.0271847	-0.234545	0.841059	0.673916	0.705869	-2.82043	-3.60888	-2.37105	-2.01583
CDC42SE2	-0.00887388	-0.0721195	0.0835894	0.321033	0.21658	0.266029	-2.5116	-2.62874	-2.18524	-2.21362
POLR3C	-1.24607	-1.57808	-1.55435	-0.89681	-0.939259	-0.875511	-0.754542	-0.925371	0.056875	-0.00965694
CCL15	0.218043	0.166725	0.18724	0.534632	0.584683	0.555671	-2.8254	-4.14965	-1.96341	-2.01712
TGS1	-1.40161	-1.67454	-1.70941	-1.47454	-1.81165	-1.47004	-0.361003	0.690604	0.373197	0.14177
HDAC1	-0.683672	-1.12962	-1.03206	-0.665622	-0.759276	-0.64358	-0.942558	-1.50324	-0.492993	-0.832613
YWHAB	-0.822562	-1.28996	-0.993899	-0.662103	-0.707672	-0.984003	-0.838683	-0.755185	-0.881286	-0.704144
TMSB4XP8	-0.326877	-0.543532	-0.403345	0.31032	0.322204	0.280624	-2.01768	-4.05957	-1.00664	-1.19194
RAB25	-0.59472	-0.815374	-0.955669	0.172302	0.0893542	0.118774	-1.48043	-2.73483	-0.996408	-1.42357
GART	-1.22112	-1.6354	-1.67868	-1.21645	-1.51393	-1.24586	-0.257702	-0.045052	0.305479	-0.110074
TLK1	-1.03242	-1.24046	-1.16652	-1.32879	-1.52525	-1.23228	-0.152795	0.715556	-0.805719	-0.845697
CIR1	-0.577813	-0.536885	-0.607152	-0.672681	-0.758082	-0.488868	-1.17028	-0.984618	-1.78761	-1.02546
ARL2	-1.21705	-1.86382	-2.0781	0.162679	0.375324	0.130516	-1.34527	-2.43761	-0.0408033	-0.288976
PYCARD	-0.918423	-0.918676	-0.745912	-0.0114599	-0.0594903	0.0844152	-1.40293	-2.74451	-0.921524	-0.912206
RAP1A	-0.175774	-0.174246	0.00766081	0.190398	-0.0902246	-0.0878931	-2.05249	-2.12084	-2.07616	-1.96853
MAP2K1	-0.995912	-1.23956	-1.17071	-0.962406	-1.20328	-0.940894	-0.737142	-0.241521	-0.535342	-0.518896
PIR	-0.790331	-1.03726	-1.01411	-0.0895123	-0.117361	0.0452742	-1.77399	-1.8632	-0.950197	-0.940957
RHOF	-0.887489	-1.27975	-1.36449	-0.349123	-0.352468	-0.392187	-0.754229	-1.33583	-0.616119	-1.19823
RNF10	-0.678557	-0.771623	-0.784462	-0.467362	-0.400701	-0.355689	-0.96036	-1.77517	-0.615063	-1.71546
GPBP1L1	0.401494	0.590242	0.51342	-0.0512098	0.113873	-0.0451976	-2.38039	-2.50223	-2.44831	-2.71376
TRAF3IP2	-0.177152	-0.0934555	-0.256497	0.209384	0.145621	-0.166212	-2.07793	-2.52679	-1.43089	-2.12805
IDE	-0.706293	-0.79927	-0.783261	-1.03242	-1.23727	-1.11804	-0.707302	-0.363217	-0.809279	-0.934905
ATP6AP2	-0.642235	-0.857457	-0.775976	0.00510552	0.0410287	-0.11482	-1.80762	-1.68017	-1.48518	-1.16958
MTDH	-1.39125	-1.68247	-1.7364	-1.00851	-1.17381	-1.06277	-0.619588	-0.0419186	0.156667	0.0734618
NR2F6	-1.24465	-1.6549	-1.90894	-0.815541	-0.539519	-0.456207	-0.121409	-1.60942	0.309099	-0.400195
CD2AP	-0.859807	-1.03719	-1.01851	-0.722637	-0.71603	-0.861405	-0.635704	0.156958	-1.38244	-1.34955
SMPD2	-0.843482	-1.21888	-1.35716	-0.378732	-0.343367	-0.140302	-0.939419	-2.27244	-0.0292605	-0.876737
ZFAND3	-1.28337	-1.53081	-1.49481	-1.20867	-0.9879	-1.0305	0.0373492	-0.752279	0.383123	-0.530389
ILF2	-1.02209	-1.66435	-1.71969	-0.386018	-0.540397	-0.659603	-0.839774	-0.52491	-0.326319	-0.69335
NKIRAS2	-1.75367	-2.63092	-2.44631	-0.846443	-0.932081	-1.08966	0.341797	0.236695	0.644519	0.100363
RAB9A	-0.0856958	-0.188051	-0.0927749	-0.0765601	-0.435823	-0.0573623	-2.08875	-2.32058	-1.52226	-1.50429
PIGU	-1.50425	-2.0924	-2.11776	-0.942289	-0.859058	-0.706329	0.227697	-0.148694	-0.132182	-0.0739305
MED11	-0.741835	-1.09932	-1.29266	-0.347161	0.0780801	0.197139	-1.2052	-2.19963	-0.782861	-0.95526
NBN	-0.776378	-0.865409	-0.557278	-1.24399	-1.1958	-1.19628	-0.95584	-0.279664	-0.679884	-0.597406
CASP7	-0.0892254	0.731883	1.12403	0.274854	0.13199	0.218975	-2.59774	-3.268	-2.13251	-2.73372
TADA3	-0.890802	-1.16787	-1.33822	0.0365715	0.0223341	0.0164511	-1.09852	-2.02089	-1.03996	-0.853363
RAB35	-1.4393	-1.56687	-1.19993	-0.98348	-0.961786	-1.0489	0.0633054	-0.57723	0.144701	-0.764506
SCYL1	-1.77789	-2.10014	-2.26273	-0.948968	-0.610534	-0.672744	0.254066	-0.289582	0.375776	-0.293803
DNAJA1	-1.33726	-1.54271	-1.23811	-0.89423	-1.70189	-1.57901	-0.383905	0.645111	-0.140876	-0.13845
BRCC3	-0.907368	-1.12431	-1.13775	-0.481569	-0.555871	-0.555597	-1.00245	-0.91111	-0.766428	-0.868121
ZNHIT2	-2.04423	-2.49785	-2.79612	-0.607948	-0.588794	-0.783038	0.384759	0.0342634	0.380332	0.252772
ZUFSP	-0.304834	-0.304399	-0.176946	-0.990551	-1.20535	-1.08552	-1.13615	-0.873743	-1.19719	-0.985545
CSNK1G3	0.0443146	0.126673	0.146407	-0.119264	-0.228618	-0.222983	-2.13667	-1.73274	-2.15492	-1.93794
EPS8	-0.7917	-0.872339	-0.866758	-0.0727899	-0.102548	-0.00556525	-1.27097	-1.41764	-1.4225	-1.3707
TSPAN8	0.0728831	0.0625325	-0.0171006	1.11406	0.953969	0.995554	-2.94789	-3.29072	-2.44622	-2.66603
TPD52L1	-1.17325	-1.72504	-1.79838	-0.441867	-0.313817	-0.214144	-0.803325	-1.03675	-0.330495	-0.327558
TFPT	-1.42554	-1.985	-2.06256	-0.0619707	0.0324702	-0.126603	-0.704698	-0.962295	-0.419403	-0.44034
INPP1	-0.51699	-0.612561	-0.55599	-0.122471	-0.0524051	-0.0858713	-1.54529	-1.68734	-1.23731	-1.73293
ESF1	-1.02906	-1.17043	-1.21718	-1.22082	-1.50555	-1.04474	-0.0659787	0.292429	-0.683078	-0.499735
SRPK1	-1.33458	-1.73676	-1.60806	-0.890569	-1.03153	-0.676542	-0.325752	0.152308	-0.48483	-0.184571
ITGA3	-1.09932	-1.39114	-1.74411	0.0143928	0.0826375	0.0789724	-0.337088	-1.4542	-0.485822	-1.77679
GGCT	-1.43364	-1.93938	-1.86514	-0.649728	-0.506691	-0.588333	-0.465355	0.00841683	-0.385168	-0.280513
ZNF32	-1.0068	-1.64686	-1.853	-0.21354	0.112795	0.1186	-1.16582	-2.06724	-0.436433	0.0757133
SLC2A4RG	-1.78206	-2.37317	-2.6317	-0.99281	-0.404289	-0.460627	0.470034	-0.0269932	0.0877004	0.0605765
NONO	-0.68681	-1.20548	-1.34312	-0.839357	-1.20567	-0.714459	-0.711871	-0.724541	-0.294959	-0.316055
MPP7	0.287542	0.329246	0.29381	-0.0456245	-0.0697582	0.0143764	-2.16122	-2.94405	-1.69521	-2.0068
MED20	-1.03453	-1.42365	-1.41235	-0.693437	-0.754598	-0.899533	-0.5729	-0.473763	-0.524056	-0.196932
BRE	-1.16836	-1.50432	-1.56865	-0.595169	-0.46087	-0.515265	-0.663601	-1.08447	-0.202048	-0.214082
ZDHHC4	-1.29294	-1.72394	-1.78133	-0.539151	-0.504046	-0.395763	-0.704708	-1.11036	-0.0623607	0.145647
MSH3	-0.384027	-0.49007	-0.436923	-0.0349944	-0.110606	-0.168276	-1.68331	-1.73498	-1.44933	-1.46458
MNAT1	-1.09174	-1.42096	-1.4218	-0.992412	-1.22011	-0.873508	-0.541348	-0.0827672	-0.598676	0.310446
ZDHHC13	0.147245	0.108936	0.00900758	-0.233813	-0.0223647	-0.112216	-2.07534	-2.12904	-1.79959	-1.81593
ZCCHC7	-0.612693	-0.918068	-0.98179	-1.08651	-0.991728	-1.14432	-1.01515	-0.0588613	-1.03781	-0.0696131
DDX10	-1.04781	-1.70707	-1.80802	-1.28708	-1.73111	-1.35189	0.0129484	0.800003	0.140023	0.0753591
FUBP1	-1.10529	-1.38545	-1.49336	-1.34847	-1.55654	-1.18585	0.199602	0.804786	-0.452194	-0.375511
CARHSP1	-1.27466	-1.62768	-1.20664	-0.0959978	-0.309311	-0.111043	-0.771459	-1.47595	-0.600932	-0.41714
GSPT1	-0.558629	-0.77534	-0.702985	-0.409817	-0.553791	-0.643945	-1.24791	-1.00664	-0.704368	-1.25909
VPS72	-1.12717	-1.4694	-1.49513	-0.155806	-0.323106	-0.473889	-0.776787	-1.31386	-0.604845	-0.121609
CORO2A	-0.553028	-0.537345	-0.552517	0.197407	0.420705	0.285356	-1.5024	-2.37388	-1.10182	-2.13959
MAZ	-1.05097	-1.34911	-1.40713	-0.631293	-0.615082	-0.555763	-0.250131	-1.52737	0.553152	-1.02219
STMN1	-0.684897	-1.45782	-1.37196	-0.974381	-1.11132	-1.1805	-0.0266818	0.193852	-0.926119	-0.284041
DNM1L	-0.561152	-0.903142	-1.03553	-1.13362	-1.39384	-1.3636	-0.616563	0.100431	-0.410925	-0.484869
LIN54	-0.0127773	-0.337324	-0.281879	-1.27899	-1.84042	-1.18673	-0.677502	0.123299	-1.36591	-0.942479
CAMTA1	0.0182303	-0.107956	-0.0966296	0.458858	0.606441	0.731795	-2.89505	-3.62167	-1.22462	-1.6635
UNC119	-1.38817	-1.81541	-1.91795	-0.20774	-0.260646	-0.186259	-0.73272	-1.63139	0.168983	0.225861
PLD1	-0.759331	-0.935885	-0.799496	-0.603389	-0.659967	-0.766239	-0.664512	-0.606431	-0.854605	-1.06686
ATIC	-1.36338	-1.99543	-2.03326	-1.11203	-1.0086	-0.918577	0.0915675	0.032654	0.385263	0.210374
ING2	-1.02316	-1.24361	-1.05364	-0.830349	-0.752813	-0.707297	-0.377609	-0.367173	-0.688899	-0.66566
TUBA1B	-0.342157	-1.37707	-1.2055	-0.708777	-1.33191	-1.21171	-0.0641016	-0.560199	-0.578742	-0.328079
SIRT7	-0.963884	-1.13168	-1.27131	-0.388487	-0.0832556	-0.374001	-0.551111	-1.70119	-0.280699	-0.953491
CCNK	-1.06368	-1.29922	-1.23497	-1.04826	-0.858555	-0.94153	-0.379718	-0.0709337	-0.365516	-0.432114
BARX2	-0.600818	-0.666595	-0.618377	-0.203897	-0.18498	-0.074435	-1.25018	-1.95492	-0.64421	-1.48828
ELK1	-0.52637	-1.12159	-1.06311	-0.749237	-0.828807	-0.721297	-0.798781	-1.15166	-0.233735	-0.47539
ADIPOR1	-1.24561	-1.5424	-1.49837	-0.407321	-0.245542	-0.281339	-0.649005	-0.834396	-0.312966	-0.63936
ADIPOR2	-0.909812	-1.1651	-0.965793	-0.961523	-1.19409	-0.672438	-0.49777	-0.451541	-0.223042	-0.615008
PXN	-1.12087	-1.29119	-1.52585	-0.222129	-0.249292	-0.0965903	-0.206984	-0.905971	-0.542039	-1.47939
ADAM9	-0.877611	-1.01238	-1.075	-0.529302	-0.421862	-0.655491	-0.754662	-0.470628	-1.20508	-0.636659
STK38L	-0.742019	-1.13317	-1.11024	-0.967592	-0.68341	-1.06325	-0.866492	-0.110453	-0.534256	-0.417656
RBBP8	-0.482841	-0.643031	-0.650887	-0.962163	-1.20807	-0.985642	-0.797143	-0.289131	-0.946247	-0.638171
CTBP2	-1.15659	-1.40993	-1.33935	-1.192	-0.832219	-0.982836	-0.169867	-0.0702095	-0.268513	-0.153333
SDCBP2	-0.523453	-0.568108	-0.568969	0.501551	0.303337	0.522967	-1.46524	-2.75735	-1.16717	-1.83703
PTPN2	-0.855362	-1.07865	-1.02849	-0.668944	-0.867105	-0.786993	-0.803213	-0.256076	-0.427159	-0.779858
YY1	-0.509137	-1.06943	-1.16738	-1.07418	-1.85273	-1.39795	-0.252956	0.0377344	-0.124941	-0.140525
TXNRD1	-0.905451	-1.21011	-1.19038	-0.0260088	-0.22743	-0.023333	-1.18168	-0.851143	-0.88603	-1.02393
NFKBIB	-0.902982	-1.18805	-1.24015	-0.468846	-0.595964	-0.563464	-0.397979	-1.2082	-0.287179	-0.669718
SUPT16H	-1.2716	-1.70834	-1.80094	-1.12574	-1.62525	-1.13027	0.435278	0.877465	-0.171343	-0.00131579
UBE3A	-0.631874	-0.596405	-0.450797	-1.26933	-1.31874	-1.13168	-0.438126	0.387502	-1.24828	-0.823737
ARL14	0.0602504	0.350501	0.431339	0.271726	0.14897	0.278206	-2.08146	-2.84632	-1.93623	-2.17686
PDK1	-0.0517653	-0.436034	-0.460773	-0.62542	-0.882817	-0.673365	-1.28255	-1.25618	-0.741689	-1.08692
POLR3G	-0.627719	-1.28706	-1.32799	-1.12443	-1.69983	-1.35458	-0.438122	0.129358	0.192082	0.0559219
PAK2	-0.827092	-0.956794	-0.586012	-0.884068	-1.01926	-1.1578	-0.500529	0.498435	-1.05858	-0.967628
GPR160	0.353967	0.49936	0.300734	0.251437	0.202808	0.189037	-2.34029	-2.84583	-1.97436	-2.08907
UPP1	-0.603313	-0.86754	-0.936404	0.423222	0.423104	0.277608	-1.61648	-2.45702	-0.674796	-1.40589
HES4	-1.50341	-1.93734	-2.21127	-0.840236	-0.666919	-0.630156	0.187913	-0.558259	0.466847	0.259655
OVOL2	-0.43647	-0.53227	-0.478863	-0.408956	-0.206769	-0.35573	-0.847163	-1.79947	-0.985745	-1.37318
CCL28	-0.314808	-0.158289	0.137637	0.0463459	0.339549	-0.0160409	-1.41739	-2.4211	-1.5405	-2.07597
NRL	-0.666753	-0.993288	-1.32177	-0.646198	-0.136345	-0.126664	-1.09494	-1.82771	-0.15655	-0.420253
ZDHHC20	-0.16252	-0.145139	-0.0782695	-0.655962	-0.819807	-0.667721	-1.03748	-1.26914	-1.05386	-1.48967
TARDBP	-1.35256	-1.47477	-1.63215	-1.25074	-0.840473	-0.781603	0.606946	1.4837	-1.30095	-0.813368
BID	-1.06813	-1.6536	-1.53476	0.35745	0.330721	0.189172	-1.2027	-2.04337	-0.315627	-0.352267
ZFR	-0.859759	-1.03789	-1.01817	-0.969965	-1.20689	-1.15021	-0.557837	0.388043	-0.479678	-0.375513
MAOA	0.0172931	0.326977	0.255665	0.454638	0.6595	0.598404	-2.1846	-3.47927	-1.6395	-2.26917
AKT1S1	-1.50782	-1.94566	-1.97985	-0.592876	-0.258671	-0.674418	0.0590822	-0.700469	0.572683	-0.231004
SMC3	-1.43805	-1.61858	-1.60771	-1.53167	-1.99084	-1.30035	0.634999	1.67623	-0.0806833	0.00205532
ADAP1	-1.1392	-1.16057	-1.08753	0.101694	0.198296	0.0643875	-0.585125	-1.46124	-0.74379	-1.42943
AEN	-1.81577	-2.27722	-2.22633	-1.01001	-0.863299	-1.15531	0.613845	0.727909	0.537705	0.265174
BRAP	-0.943212	-1.15473	-1.13104	-0.949995	-1.37197	-1.16922	0.178982	0.660933	-0.848649	-0.470269
44813	-1.3578	-1.5994	-1.56446	-0.778996	-0.528379	-0.62659	0.433128	-0.212164	-0.227466	-0.730921
IL10RB	0.202524	0.0564707	0.107347	0.24578	0.246948	0.499911	-1.83921	-2.76141	-1.81891	-2.13014
RHOG	-1.13856	-1.34766	-1.19957	-0.264022	-0.405094	-0.327386	-0.347093	-1.57104	-0.0216179	-0.56507
CHIC2	-0.479295	-0.738498	-0.651576	-0.281891	-0.424947	-0.408562	-1.14735	-1.69204	-0.913779	-0.447225
IFNGR1	0.351295	0.237549	0.350793	0.480462	0.0692645	0.0301253	-2.34998	-2.40934	-1.95907	-1.98121
DDAH1	-0.00721243	-0.0324205	-0.135663	0.416455	0.523055	0.445047	-2.06454	-2.30412	-1.85669	-2.15469
CBX5	-1.24618	-1.40442	-1.40319	-1.45471	-1.71964	-1.46016	0.658495	1.40248	-0.348321	-0.186505
IFNGR2	-0.515648	-0.558505	-0.474339	-0.0404414	0.123014	0.0890849	-1.39488	-1.93593	-1.1028	-1.33978
NDFIP1	0.37198	0.310998	0.342957	0.538168	0.53803	0.395794	-2.84712	-3.20737	-1.73454	-1.84336
ZFYVE19	-0.804019	-0.833167	-0.975095	-0.391915	-0.581131	-0.232761	-0.812887	-1.27189	-0.629078	-0.601656
KAT5	-0.535657	-0.69792	-0.759555	-0.257109	-0.231813	-0.0823496	-0.856287	-1.98168	-0.749723	-0.97846
AIFM2	-0.97564	-1.38339	-1.42903	0.0523805	-0.151207	0.0575646	-0.363344	-1.52998	-0.215064	-1.18913
CDC42EP5	-0.0603142	-0.0874113	-0.150559	0.316326	0.256308	0.0760168	-1.60421	-3.30464	-0.864485	-1.65881
SLC2A8	-1.16628	-1.47307	-1.59815	-0.00327477	-0.0474007	-0.380456	-0.399292	-1.46186	-0.12195	-0.407133
EIF2AK3	-0.127152	0.00776703	0.0704763	-0.200591	-0.360428	-0.331904	-1.46475	-1.35906	-1.49833	-1.78782
U2AF1	-0.92627	-1.24897	-1.22814	-0.640998	-0.64337	-0.357256	-0.390152	-0.783852	-0.187564	-0.635446
GRK6	-0.507593	-0.709457	-0.749922	-0.209174	-0.255406	-0.324523	-0.704705	-2.63997	-0.070379	-0.826597
RTF1	-0.5324	-0.465551	-0.452164	-1.4551	-1.56166	-1.33596	-0.122427	-0.00759172	-0.780778	-0.280187
ELL3	-0.641503	-0.640054	-0.61003	0.336288	0.295306	0.164628	-1.43562	-1.8636	-1.33486	-1.26397
PPP3CB	0.270846	0.0131177	-0.044796	-0.384387	-0.461133	-0.233647	-1.71804	-1.77263	-1.41477	-1.2476
MEAF6	-0.208028	-0.395333	-0.463114	-0.188244	-0.214868	-0.0801273	-1.54058	-1.33142	-1.4446	-1.09436
SETD3	0.0156065	-0.0882897	-0.108111	0.10948	0.118029	0.058696	-2.02336	-2.17738	-1.18104	-1.68321
E2F4	-1.87775	-2.44673	-2.49503	-0.782612	-0.529251	-0.625756	0.852557	-0.0277363	0.59891	0.383764
TGFA	-0.502135	-0.912763	-1.03868	0.0507932	-0.139409	-0.119245	-0.979203	-1.04262	-0.752871	-1.50933
RAB14	-0.189267	-0.159936	-0.111557	-0.128896	-0.0490477	0.0902665	-1.47161	-1.50327	-1.716	-1.70428
HNF4G	0.175581	0.35386	0.427019	-0.452557	-0.494851	-0.188276	-1.70156	-1.56437	-1.67447	-1.82053
CD24	-0.236355	-0.212045	-0.248935	0.233474	0.252103	0.189075	-1.52901	-2.23386	-1.39728	-1.7522
LTBR	-1.81756	-2.16877	-2.08915	-1.05577	-0.878521	-0.853744	0.55254	0.464312	0.515783	0.397725
KEAP1	-1.11666	-1.28534	-1.33111	-0.639472	-0.544066	-0.798827	-0.209893	-0.998539	0.00996292	-0.0161216
NFXL1	-1.01539	-1.34661	-1.40902	-1.19882	-1.61626	-1.41402	0.0214803	0.77194	0.253175	0.028242
PPP2R5E	-0.516752	-0.692053	-0.591146	-1.02559	-1.29682	-1.01793	-0.413373	0.126767	-0.693894	-0.790298
BRD7	-0.658401	-0.968369	-0.970616	-0.68168	-0.687636	-0.60568	-0.49609	0.164493	-1.35629	-0.646762
SHOC2	0.194269	0.156691	0.228727	-0.417038	-0.647514	-0.481909	-1.31396	-1.19719	-1.75173	-1.67139
OCRL	-0.415902	-0.464714	-0.560631	-0.718475	-0.777898	-0.93195	-1.00525	-0.808296	-0.521716	-0.692655
GPS2	-0.904913	-1.06482	-1.16148	-0.360701	0.133664	0.0178032	-0.769264	-1.85786	-0.0316236	-0.886437
MARK2	-0.874503	-0.955359	-0.943845	-0.822977	-0.646967	-0.538176	0.101683	-0.765056	0.000720703	-1.42959
ADORA2B	-0.460735	-0.943219	-1.03149	-0.252423	-0.503297	-0.1112	-0.797676	-1.19467	-0.707749	-0.85671
PC	-0.663026	-0.922403	-1.1416	-0.151379	-0.0923135	-0.123304	-0.637709	-1.8832	-0.120199	-1.10296
CCND3	-0.124458	-0.125719	-0.193389	-0.116678	-0.033808	-0.134557	-1.1801	-2.35593	-0.948802	-1.61102
XBP1	-0.791527	-0.847717	-0.793397	-0.170602	-0.226237	0.0294232	-0.888387	-1.35241	-0.758568	-1.02247
INTS6	-0.430336	-0.423378	-0.359422	-1.0607	-1.36472	-1.15527	-0.403257	-0.0956789	-0.509188	-1.01798
NARFL	-1.02818	-1.25819	-1.46329	-0.30217	-0.399402	-0.479927	-0.344556	-1.18236	0.242447	-0.595046
TAF6	-1.81399	-2.47655	-2.5836	-0.846794	-0.586216	-0.766583	0.786232	0.25455	0.731604	0.491506
RAC3	-1.63674	-2.29975	-2.28372	-0.976201	-0.853709	-0.803853	0.600917	0.467799	0.286484	0.720547
PAK1	0.173314	0.0734691	0.243245	-0.0156307	-0.202749	-0.0265536	-1.66758	-2.15655	-1.48138	-1.71724
STRADB	0.398909	0.411297	0.227518	-0.141497	0.0150574	-0.0192372	-2.01645	-2.18205	-1.62502	-1.82407
PRKAR1B	-1.06653	-1.44948	-1.366	-0.888578	-0.666102	-0.911738	-0.0349235	-0.997306	0.633195	-0.00800556
RFC1	-0.714564	-0.776135	-0.688903	-1.06494	-1.38715	-0.792859	-0.271364	-0.0624618	-0.691755	-0.293658
PRKAG2	0.185824	0.0736873	-0.0754908	0.137289	0.17875	0.2922	-1.78204	-2.37498	-1.66076	-1.71646
TFRC	-0.00313483	-0.172907	-0.0280612	-0.595769	-0.943664	-0.679498	-1.07494	-1.46837	-0.52287	-1.24413
RAD51	-0.61757	-1.4329	-1.37418	-1.22932	-1.43719	-1.09592	0.350996	0.287493	-0.211006	0.0358331
BAG1	0.00496737	-0.0195009	-0.0966942	-0.264549	-0.478276	-0.26059	-1.19328	-1.61141	-1.31341	-1.48558
CCDC85B	-0.963518	-1.3394	-1.45222	-0.367344	-0.596267	-0.352802	-0.41431	-0.89393	-0.286247	-0.0222369
AGPAT2	-0.254915	-0.285413	-0.536307	0.00326921	0.277106	0.0977112	-1.06018	-2.89065	-0.475585	-1.55756
MLLT3	-0.336037	-0.325957	-0.333872	-0.087962	-0.0634594	-0.0551743	-1.50113	-1.33363	-1.2613	-1.38396
RUSC1	-0.714609	-1.00465	-1.18614	-0.441548	-0.324096	-0.509827	-0.479031	-1.30493	0.101288	-0.792057
RPL7L1	-1.27862	-1.66658	-1.70967	-1.45423	-1.90785	-1.55951	0.457385	1.17387	0.546242	0.75504
CDKN1A	-0.387126	-0.268853	-0.119597	-0.134433	-0.226073	-0.26728	-1.2395	-2.05857	-0.640908	-1.29916
TDG	0.356023	-0.337366	-0.36741	-1.03321	-1.51764	-1.14725	-0.704881	-0.576886	-0.71911	-0.586686
AMFR	-0.658372	-1.13403	-1.10477	0.202359	0.303718	0.0545982	-1.11213	-1.90884	-0.526355	-0.719954
ARL4A	-0.0474946	0.0312792	0.169675	0.248513	0.175969	0.318517	-1.90567	-2.35787	-1.55994	-1.66054
SMARCD2	-0.891757	-0.984097	-1.02098	-0.299047	-0.142027	-0.358653	-0.496954	-1.12239	-0.305693	-0.940819
APBA3	-1.43315	-1.81526	-1.99312	-0.918155	-0.793673	-0.807617	0.0525611	-0.566473	0.966919	0.746696
MIER1	0.276135	0.376376	0.367424	0.000429292	-0.282797	-0.274337	-1.94892	-1.81609	-1.57071	-1.68263
GRN	-0.616263	-0.854879	-0.854419	-0.279167	-0.232197	-0.286843	-0.386398	-1.48989	-0.480142	-1.07343
CTBP1	-1.18019	-1.3946	-1.61282	-0.821165	-0.091333	-0.527415	0.217587	-0.551116	0.0116367	-0.604028
GTF2F1	-1.20429	-1.3246	-1.31692	-1.24482	-1.06324	-1.04915	0.197445	0.0432795	0.238935	0.184879
SKAP2	0.33567	0.398478	0.563072	-0.114067	-0.255443	-0.389833	-1.65131	-1.85157	-1.77109	-1.80169
NRIP1	-0.13287	-0.190477	-0.0265143	-0.79794	-0.96307	-0.97974	-0.767593	-0.449585	-0.969131	-1.25687
TBC1D15	-0.327538	-0.31461	-0.284203	-0.196027	-0.405169	-0.371211	-1.42152	-1.00309	-1.38147	-0.828494
IPO8	-0.462365	-0.553734	-0.34221	-0.966981	-1.26209	-1.07621	-0.623721	0.104359	-0.565544	-0.777914
TUBG1	-0.462655	-1.48062	-1.35272	-0.811928	-1.21274	-1.06887	0.120423	-0.427084	0.179408	0.0111124
GTF2E1	-0.20644	-0.628142	-0.635792	-0.847373	-1.38308	-0.985754	-0.721123	-0.263203	-0.674798	-0.148557
ACOT11	-0.465886	-0.489898	-0.593036	0.214688	0.226413	0.373955	-0.827927	-2.42642	-0.574969	-1.91682
ATP2A2	-1.36747	-1.72484	-1.74332	-1.06693	-1.21697	-1.30308	0.588083	1.22768	0.495561	-0.358262
PPP2R2D	-0.161473	-0.300656	-0.439631	-0.262865	-0.130088	-0.107536	-1.1795	-2.00627	-0.737414	-1.14151
PRDM4	-0.777646	-0.83869	-0.653499	-1.40333	-1.60855	-1.59658	0.330685	0.596158	-0.225579	-0.282093
KDM1A	-0.456548	-1.14775	-1.2524	-0.794258	-1.39119	-0.91645	-0.135371	0.241873	-0.357753	-0.244561
TUBB	-1.11887	-1.84507	-1.575	-0.691042	-0.870186	-0.981583	0.446304	0.10136	0.380029	-0.28941
MPZL1	-0.840437	-1.18658	-1.26126	-0.708844	-0.648529	-0.879703	-0.198997	-0.259068	-0.122122	-0.336633
NKRF	-0.309335	-0.779016	-0.912199	-0.88702	-1.13749	-0.949551	-0.575671	-0.273973	-0.239152	-0.370908
PAWR	-0.260243	-0.837082	-0.857213	-0.805202	-1.45134	-1.01912	-0.320583	0.153049	-0.379625	-0.656668
GTF2H3	-0.294455	-0.342553	-0.318686	-1.04066	-1.3502	-1.18229	-0.687496	-0.347591	-0.299914	-0.561103
PARP1	-1.28813	-1.66129	-1.80398	-1.32952	-1.25871	-1.16178	0.650155	1.1409	0.124733	0.164422
PTOV1	-1.50336	-1.8445	-2.04716	-0.782275	-0.499213	-0.627973	0.462454	-0.295587	0.412474	0.30398
ZCCHC8	-0.78454	-0.867608	-0.942369	-0.787714	-0.892538	-0.575697	-0.543005	0.0916606	-0.580457	-0.527804
CD59	-0.382551	-0.105405	-0.0250001	0.313598	0.710547	0.362367	-1.92062	-2.39364	-1.31368	-1.64177
STK26	-0.598064	-0.75824	-0.766406	-0.281462	-0.310796	-0.218214	-0.957359	-0.516653	-1.09259	-0.887931
PSMB8	-1.44378	-0.489508	1.18108	-0.138157	-0.0917748	0.0650221	-1.60147	-2.07516	-0.967382	-0.817893
NCOR1	-0.918632	-0.75572	-0.499304	-1.415	-1.24956	-1.1795	0.102272	0.649661	-0.338166	-0.742407
TSPAN6	-0.379511	-0.655459	-0.749909	0.138676	-0.148359	0.141881	-1.18818	-1.65626	-1.02209	-0.81559
PRKACB	0.37703	0.278235	0.371351	0.379361	0.102307	0.13986	-1.89117	-2.52432	-1.71236	-1.85032
SOCS6	-0.515679	-0.449005	-0.3985	-0.867517	-1.09938	-0.897418	-0.413474	0.263935	-0.914634	-1.02629
CDC42EP4	-1.06028	-1.21811	-1.2283	-0.211293	-0.176657	-0.227814	-0.0405241	-0.872692	-0.419104	-0.855516
SH3GL1	-1.24014	-1.59153	-1.53029	-0.791235	-0.857457	-0.709221	0.35941	-0.249453	0.120096	0.197232
ARHGEF16	-0.788265	-0.890164	-1.0354	0.0558816	-0.00123236	-0.0791092	-0.276796	-1.57108	-0.187016	-1.51544
MAPK1	-0.23295	-0.392337	-0.34588	-0.13831	-0.267066	0.0571131	-1.03328	-1.43938	-1.18469	-1.29867
GNB1L	-1.6741	-2.19622	-2.34044	-0.782991	-0.649318	-0.668504	0.323924	-0.0179192	0.90649	0.825456
PKN2	-0.375427	-0.311422	-0.186544	-0.75376	-0.874806	-0.735622	-0.662925	0.0446695	-1.04091	-1.35573
SMARCC1	-1.49128	-1.72272	-1.62919	-1.54848	-1.48577	-1.424	0.768978	1.6826	0.229321	0.388107
HMGXB4	-0.562611	-0.884421	-0.904112	-1.30913	-1.73676	-1.2001	-0.201892	0.663262	-0.167306	0.0817297
SHC1	-1.32445	-1.70805	-1.79439	-0.751889	-0.410093	-0.568966	0.292975	0.0308025	0.146385	-0.127591
POLA1	-0.746168	-0.960584	-1.01744	-0.859999	-1.29535	-0.536463	-0.254111	0.163561	-0.376385	-0.331153
MFN2	-0.761383	-0.704477	-0.549853	-0.51131	-0.690116	-0.60748	-0.465461	-1.04742	0.0143788	-0.87372
SLC7A1	-1.68107	-2.10809	-2.19349	-1.43482	-1.38177	-1.41183	1.08801	1.84402	0.398351	0.709333
MTA2	-0.942852	-1.94891	-1.82928	-0.76997	-1.3567	-1.10295	0.860143	0.53779	0.425877	-0.042619
RNF141	0.154903	0.232402	0.218691	0.370497	0.172833	0.3222	-1.82982	-2.14963	-1.78093	-1.87843
RAB28	0.329622	0.296033	0.298916	0.00341222	-0.0703088	0.00552696	-1.8467	-2.15163	-1.60308	-1.41691
STRN3	-0.36529	-0.433047	-0.472882	-0.684523	-0.849451	-0.698348	-0.888975	-0.191344	-0.843688	-0.723886
DCAF6	0.0325446	0.207754	0.369625	0.110552	0.181203	0.0304405	-1.67522	-1.61225	-1.90445	-1.88862
ARL5B	-0.143452	-0.0956082	-0.065869	-0.999054	-1.50805	-1.0965	-0.68577	-0.000494892	-0.730418	-0.814588
CEACAM1	0.25777	0.329666	0.337143	0.271543	0.322679	0.160021	-1.60236	-3.06017	-1.08306	-2.06941
GMNN	0.112201	-0.75446	-0.746888	-1.10452	-1.57079	-1.06841	-0.152482	-0.108287	-0.586175	-0.155192
CLP1	-0.788715	-1.0519	-1.06661	-0.55311	-0.813799	-0.701798	-0.601156	-0.538676	0.0126468	-0.0222906
E2F5	-1.09594	-1.45654	-1.47114	-0.627825	-0.895917	-0.848409	-0.487963	0.332343	0.0953882	0.334513
HDAC2	0.483853	-0.325498	-0.423696	-0.697418	-1.21059	-1.0123	-1.23253	-0.731664	-0.179973	-0.771395
ELP4	-0.0679683	-0.225196	-0.128078	-0.000101697	-0.12497	-0.0121947	-1.93751	-1.63372	-1.11023	-0.85785
INSIG2	-0.507191	-0.761904	-0.703948	-0.387086	-0.490998	-0.563693	-0.836463	0.127424	-1.23477	-0.733771
PEX11A	0.538214	0.885961	0.810715	0.143122	0.576369	0.229904	-2.2667	-3.27961	-1.73952	-1.97433
SENP2	-0.230618	-0.460328	-0.391487	-0.699703	-1.0484	-0.845964	-0.611246	0.0637469	-0.997714	-0.843035
TBC1D10A	-0.617333	-0.574124	-0.545271	0.252061	0.279276	-0.0134928	-0.982025	-2.27005	-0.556847	-1.03214
KLF3	-0.269725	-0.265583	-0.180061	-0.380214	-0.40402	-0.436425	-0.941661	-0.446052	-1.1594	-1.56333
GMCL1	-0.00113997	-0.125172	-0.221139	-0.612377	-0.811882	-0.646093	-0.806208	-0.373896	-1.22275	-1.21675
ASB7	-0.00035237	0.00724033	0.0505138	-0.609612	-0.824406	-0.564873	-1.20991	-0.709564	-1.21036	-0.947161
PAQR8	0.0165888	-0.00602598	-0.00797756	0.356054	0.304223	0.351273	-1.50256	-2.47839	-1.31596	-1.73433
MED14	-0.68796	-0.597644	-0.396093	-0.823836	-0.922364	-0.857269	-0.53359	0.0114754	-0.562602	-0.635267
HACD3	-0.852709	-1.32385	-1.45911	-0.706269	-0.667334	-0.793244	-0.126194	0.377948	-0.341655	-0.109679
FUBP3	-1.30104	-1.44381	-1.41918	-1.23386	-1.53715	-1.31899	0.85022	1.62594	-0.244061	0.0284974
CAPN5	-0.479946	-0.523168	-0.531819	0.473714	0.490758	0.402382	-0.940345	-2.45981	-0.661741	-1.7557
SERTAD3	-1.10507	-1.54125	-1.54452	0.0112744	-0.165323	-0.00367749	-0.190902	-0.809808	-0.251115	-0.360067
ADGRA3	0.257473	0.213245	-0.114816	-0.367953	-0.261027	-0.288458	-1.00067	-1.45128	-1.2668	-1.67867
TAF15	-1.43	-1.60705	-1.70149	-1.0768	-0.691216	-0.530173	0.519789	1.28689	-0.160582	-0.56625
CERS2	-0.637508	-0.701072	-0.809883	-0.786204	-0.635822	-0.520171	-0.415347	-0.542288	-0.420082	-0.46415
EAF1	-0.522111	-0.60774	-0.477663	-0.684963	-1.15524	-0.830416	-0.344606	0.333505	-0.907397	-0.735862
AEBP2	-0.96174	-1.14111	-1.0527	-1.12751	-1.4499	-1.10891	0.175525	1.13141	-0.39825	0.00097163
RAB34	-2.21074	-2.97397	-3.01508	-0.971713	-0.785988	-0.870079	1.13954	1.36523	1.06535	1.32847
EXT1	-1.07575	-1.27452	-1.25333	0.0138396	-0.441475	-0.225229	-0.322824	-0.712131	-0.0154912	-0.620977
RALBP1	-0.71058	-0.783154	-0.732109	-0.853657	-1.05654	-0.874177	-0.209119	0.170354	-0.344795	-0.533723
LPAR5	-0.361462	-0.0593944	0.277569	0.492986	0.607329	0.361535	-1.20316	-3.03479	-0.982828	-2.02321
RGS20	-0.950208	-1.47851	-1.42929	-0.603918	-1.04391	-0.736369	0.210809	0.143981	-0.10427	0.0664218
CCAR1	-1.21965	-1.44881	-1.6462	-0.631642	-0.766253	-0.577911	0.243173	1.5223	-0.797145	-0.573797
SNAPC1	-0.644913	-0.898385	-0.852731	-0.848915	-1.11307	-0.583317	-0.704284	0.244238	-0.577621	0.0867091
PITX1	-0.766113	-1.07976	-1.11342	-0.692929	-0.751404	-0.612192	-0.135939	-0.913421	0.0450134	0.138482
PPP1R1B	0.349455	0.342213	0.196258	0.638243	0.497361	0.512524	-1.88922	-3.20794	-1.80483	-1.50997
FZD5	0.0741906	0.12977	0.174229	0.160908	0.299022	0.0373559	-1.06209	-2.27036	-1.14011	-2.27392
GCLC	-0.751045	-1.03918	-1.08644	-0.0947185	-0.287497	0.0200498	-0.513223	-0.2722	-1.0548	-0.785742
MAGED1	-1.16447	-1.40147	-1.40475	-0.789777	-0.294949	-0.562999	-0.0944415	-0.132382	0.150245	-0.165561
TAF1B	-0.490606	-0.604749	-0.646683	-0.617195	-0.809915	-0.810617	-0.656203	-0.240326	-0.606929	-0.376976
SRFBP1	-0.760386	-0.883894	-0.854377	-0.285249	-0.633684	-0.566606	-0.681132	-0.417867	-0.460277	-0.316107
THRAP3	-1.29448	-1.12826	-1.00584	-1.69495	-1.76113	-1.21264	0.598654	1.73945	0.143084	-0.214988
USP33	0.33416	0.434875	0.501368	-0.555607	-0.450723	-0.578939	-1.61976	-1.05542	-1.39417	-1.44522
CERS6	-0.19708	-0.054118	0.0985831	-0.806773	-0.900303	-0.948185	-0.666952	0.147586	-1.22413	-1.27395
AIDA	-1.14593	-1.61371	-1.53817	-0.819983	-0.599404	-0.453951	-0.0800086	0.379614	-0.231497	0.282215
TIPARP	-0.206979	0.0914612	0.545061	-0.0598677	-0.322574	-0.390298	-1.53214	-0.905497	-1.6576	-1.37985
U2AF2	-1.86342	-2.50076	-2.48443	-0.906401	-0.584723	-0.800598	1.15112	0.888785	0.948724	0.350881
SUDS3	-0.509508	-0.764686	-0.89345	-0.720477	-0.754361	-0.816546	-0.27443	0.595643	-0.831449	-0.828566
FKBP1A	-0.766602	-1.36915	-1.43689	-0.797092	-0.42806	-0.469711	-0.0526604	-0.091849	-0.199458	-0.175551
ZNF165	-0.82352	-0.977871	-0.830472	-0.438402	-0.512756	-0.350681	-0.459536	0.0550505	-0.691272	-0.746297
CSDE1	0.031325	-0.207623	-0.170301	-0.141237	-0.472106	-0.209422	-1.1247	-0.980422	-1.21206	-1.2743
XRN2	-0.544546	-0.654632	-0.559812	-0.700083	-0.995077	-0.954503	-0.675536	0.00895238	-0.436401	-0.237594
RRM1	-0.981349	-1.60427	-1.68017	-1.2538	-1.51421	-1.10897	1.0155	1.35198	-0.246091	0.279711
CEP63	-0.591364	-0.583834	-0.595583	-1.22962	-1.16389	-0.919998	0.0765736	0.829263	-0.946929	-0.601854
SLK	-0.537886	-0.47779	-0.311376	-1.37356	-1.35962	-1.11926	0.0521432	0.958311	-0.833066	-0.710945
PLA2G10	-0.0445856	0.0926478	-0.0710576	0.329633	0.384439	0.28658	-1.1838	-2.47681	-1.43235	-1.5934
PDCD11	-1.32377	-1.46894	-1.47615	-1.48005	-1.52813	-1.55637	0.924586	1.3417	0.471616	0.398301
OVOL1	-0.42431	-0.532967	-0.553028	-0.478574	-0.365955	-0.417118	-0.36577	-1.41856	-0.176473	-0.95134
GTF2H4	-1.20592	-1.65296	-1.75294	-0.797572	-0.65861	-0.664266	0.25048	-0.207337	0.436883	0.570527
RNF138	0.167667	0.130646	0.235258	-0.41322	-0.565851	-0.485344	-1.27275	-1.03349	-1.25717	-1.17996
SAP30BP	-0.914922	-1.08091	-1.11217	-0.753967	-0.411412	-0.393595	-0.184938	-0.356927	-0.184187	-0.280496
GULP1	-1.08262	-1.33156	-1.30902	-0.671772	-0.755085	-0.694705	-0.234322	0.0589717	0.0812642	0.293647
TBP	0.087045	-0.497138	-0.483095	-1.03873	-1.44783	-1.1135	-0.486118	-0.161141	-0.340263	-0.163076
ZDHHC18	-1.53486	-1.89541	-1.6863	-0.837937	-0.736191	-1.00246	0.628129	0.642203	0.3911	0.401078
ARHGAP12	-0.124043	0.0969653	0.0636107	-0.390627	-0.406781	-0.340908	-1.03113	-0.399317	-1.69943	-1.38994
GSR	-0.460384	-0.63331	-0.614919	0.344562	0.172105	0.348411	-1.32161	-1.71691	-0.629204	-1.08087
RCOR1	-0.598657	-0.721686	-0.675781	-0.598497	-0.804953	-0.727717	-0.337801	0.300141	-0.393882	-1.01775
SIRT5	-0.282636	-0.24647	-0.305083	-0.52959	-0.636453	-0.546703	-0.950016	-0.821432	-0.702389	-0.553249
ZHX1	-0.0633445	-0.174585	-0.0593303	-0.647458	-0.989465	-0.833076	-0.73298	0.0665269	-1.15511	-0.982996
CLN3	-0.509743	-0.49492	-0.526903	0.194985	0.542119	0.107877	-0.642073	-1.78024	-0.887655	-1.56691
AHCTF1	-1.41459	-1.66819	-1.81979	-1.17148	-0.996464	-0.816778	0.821202	1.86853	-0.22896	-0.127971
BIRC2	0.167878	0.395945	0.642077	-0.502203	-0.602963	-0.831828	-1.2463	-0.763501	-1.60964	-1.20359
CASP9	-0.432895	-0.511977	-0.456931	-0.17764	-0.0713805	-0.057503	-0.701576	-1.4716	-0.485934	-1.18571
TPRA1	-1.00512	-1.17306	-1.17113	-0.0811743	-0.112196	-0.384761	-0.332778	-1.0368	-0.0855386	-0.165712
RRAGC	-0.220621	-0.304093	-0.0892875	-0.216525	-0.193964	-0.519242	-1.03061	-1.12543	-0.849781	-0.99016
HUS1	-0.0415193	-0.0413849	-0.0456359	0.139814	0.141194	0.0767412	-1.42895	-1.81774	-1.0395	-1.47758
GPR39	-0.191594	-0.284937	-0.36575	0.105176	0.0296861	-0.0590897	-0.741781	-1.72635	-0.918416	-1.37605
PRKAA1	-0.074937	-0.000154498	0.0538582	-0.225784	-0.163527	-0.262796	-1.1546	-0.724427	-1.44198	-1.53469
BRF2	-0.769573	-1.38675	-1.58803	-0.22779	-0.501242	-0.510994	-0.271671	-0.244516	-0.0772022	0.0816238
NCOA4	0.447521	0.539859	0.62183	0.437831	0.245437	0.18555	-2.02316	-2.16557	-1.92457	-1.85371
PSPC1	-0.659079	-1.02282	-1.30316	-0.902111	-0.922708	-0.859072	0.12333	0.652157	-0.238564	-0.355875
CDKN2C	-0.0148829	-0.256083	0.00794818	-0.436629	-0.764546	-0.206989	-1.1641	-1.05468	-0.856138	-0.725766
MET	-0.882479	-1.21097	-1.20963	-0.394684	-0.493557	-0.519895	-0.222276	0.376747	-0.360188	-0.525234
PRKCI	-0.138604	0.00489334	0.0829761	-0.693749	-0.838954	-0.483027	-0.796268	-0.00626885	-1.42448	-1.14132
GSK3A	-0.806016	-1.14445	-1.1906	-0.316136	-0.247611	-0.40624	0.262302	-0.656474	-0.148244	-0.775082
FBXO8	0.22739	0.245411	0.293166	0.356578	0.204347	0.139376	-1.83302	-2.04761	-1.55329	-1.45706
GNA15	-1.39477	-1.72468	-1.71211	-0.408447	-0.481542	-0.568183	0.401523	0.228628	0.104356	0.138988
CUX1	-0.833972	-0.902043	-0.965514	-0.275774	-0.410769	-0.394965	-0.125071	-0.7428	-0.287977	-0.472454
PWP2	-1.12119	-1.34629	-1.44271	-0.570823	-0.699131	-0.564964	0.212227	0.101703	0.176162	-0.153426
CDC37	-1.24043	-1.40854	-1.38443	-0.837575	-0.620685	-0.730487	0.223182	-0.194489	0.6165	0.173881
NT5C2	-0.375478	-0.200836	-0.168481	-0.331661	-0.260072	-0.256252	-0.716907	-0.801024	-1.03673	-1.25369
ANXA5	-1.26198	-1.81631	-1.70179	-0.245899	-0.506191	-0.422809	-0.318722	0.265394	0.104731	0.506746
ZFP91	-0.517899	-0.69568	-0.613464	-0.728803	-0.921343	-0.791427	-0.420111	0.477198	-0.489509	-0.682841
BAZ1A	-0.79455	-0.953732	-0.879383	-0.773982	-0.928937	-0.793548	-0.0984751	0.774898	-0.539577	-0.394631
SAP130	-1.22135	-1.2265	-1.17228	-1.64745	-1.45941	-1.30631	0.96193	1.34428	0.311403	0.0381387
P2RY2	-0.508755	-0.700062	-0.780053	0.388269	0.293168	0.396361	-0.424216	-2.06996	-0.282218	-1.68748
EED	-0.10846	-0.811359	-0.830016	-0.900127	-1.28906	-0.850762	-0.37688	0.197493	-0.348844	-0.0543299
ARTN	-0.472112	-0.861563	-1.1075	-0.494366	-0.49549	-0.434754	-0.215778	-0.981781	0.0580255	-0.349921
NDRG1	-0.694674	-1.17592	-1.2851	-0.193886	-0.310752	-0.150944	0.134802	-0.589167	-0.349585	-0.735416
SIAH2	-1.1172	-1.38781	-1.25829	-0.875902	-0.688871	-0.665126	0.3095	0.231707	-0.0258115	0.136921
AZI2	0.105624	0.0508867	0.0982803	0.301755	0.0312883	0.0709814	-1.53126	-1.07745	-1.70934	-1.6784
RAB5C	-0.592658	-0.903449	-0.596516	0.0876896	0.0878313	0.0658332	-1.02162	-1.86277	-0.0618623	-0.536979
PPP5C	-0.689325	-0.846053	-0.892137	-0.0574782	-0.146476	-0.306668	-0.565878	-1.26207	-0.0601193	-0.503117
TIPIN	-0.875618	-1.42613	-1.49369	-1.22081	-1.4161	-1.13987	0.726922	1.02014	-0.0418842	0.539274
PDCD4	0.725871	1.23327	1.2998	-0.0430598	0.0185154	-0.068453	-2.0659	-2.13929	-2.05551	-2.23012
ZDHHC16	-0.712071	-1.23573	-1.5258	-0.0545255	-0.257275	-0.105472	-0.374264	-0.991357	-0.00190269	-0.0488332
NUP93	-1.27085	-1.75	-1.62104	-0.729264	-0.572732	-0.832544	0.427612	0.707617	0.288964	0.0652302
SRPK2	-0.49507	-0.75653	-0.840502	-1.34661	-1.59888	-1.04227	0.052146	1.0853	-0.228711	-0.115502
TMED7-TICAM2	-1.02159	-1.32648	-1.34502	-0.583711	-0.966265	-1.03754	0.130527	0.52096	0.201946	0.154974
APPL2	0.882986	1.09042	1.08773	0.222946	0.139121	-0.201565	-2.01386	-2.60525	-1.77401	-2.09174
THAP11	-0.377612	-0.998982	-0.960496	-0.199961	0.021831	-0.150734	-0.708719	-1.82147	-0.026963	-0.0334056
TPM4	-0.409006	-0.610001	-0.791957	-0.546341	-0.740616	-0.733683	-0.404252	0.0633531	-0.424404	-0.658181
ZBTB38	-0.185945	-0.251798	-0.105917	-0.349265	-0.772227	-0.545077	-0.548903	-0.402775	-1.02652	-1.04345
AES	-0.440005	-0.663174	-0.699817	0.0854378	0.48684	0.119945	-0.766666	-2.24153	-0.439859	-0.672112
CARM1	-1.3558	-1.6353	-1.67173	-1.02643	-0.85907	-0.940901	0.494319	0.013284	0.929956	0.825109
PEX14	-0.819889	-1.13414	-1.20532	-0.0267062	0.387587	0.00747909	-0.138355	-1.21628	-0.323136	-0.755149
ZNF148	-0.114884	-0.162278	0.0278221	-1.03651	-1.17099	-0.824558	-0.319926	0.369959	-1.11977	-0.870337
NFYA	-0.826514	-0.944158	-0.882323	-0.851866	-0.954966	-0.828147	0.136255	0.235675	-0.123198	-0.177528
PLA2G4A	-0.703671	-0.761079	-0.7367	-0.161502	-0.194991	-0.198373	-0.838464	-0.72686	-0.442821	-0.438919
EGF	-0.881147	-1.21534	-1.19777	-0.0479814	-0.0339373	0.15699	-0.386627	-0.746533	-0.45285	-0.392464
MAPK3	0.0616338	-0.10906	-0.0611817	0.75526	0.620192	0.531409	-1.31177	-2.91813	-0.842564	-1.91783
FUS	-1.1486	-1.3245	-1.34224	-1.19635	-0.995556	-0.79478	0.803408	1.06836	-0.134835	-0.107622
RHBDL2	0.453304	0.483643	0.467877	0.302754	0.213584	0.470936	-1.62852	-2.38999	-1.57441	-1.96828
M6PR	-0.902032	-1.3242	-1.26715	-0.684586	-0.532971	-0.483522	-0.0850048	0.124427	-0.0833082	0.0781597
MUL1	-0.117237	-0.252628	-0.125135	-0.0945015	-0.206321	-0.16754	-0.93847	-1.6142	-0.536424	-1.09341
DAXX	-0.578419	-0.739787	-0.709879	-0.853255	-0.839389	-0.728814	-0.0932013	-0.162395	-0.141143	-0.297765
MLH1	0.0916911	0.0132536	-0.0145826	-0.071294	-0.514044	-0.293221	-1.39517	-1.27176	-0.933552	-0.751139
RTKN	-1.63679	-1.96586	-2.15138	-1.10095	-0.580281	-0.877034	0.941231	0.931816	0.629708	0.674297
RAP2A	0.168284	0.216126	0.371724	-0.837726	-0.961274	-0.948437	-0.67705	-0.545662	-0.902386	-1.01771
RELA	-1.17388	-1.43836	-1.36387	-0.61625	-0.397419	-0.374451	0.00845332	0.0427913	0.230535	-0.0484801
ZNF146	-0.969013	-1.22512	-1.2616	-0.975318	-1.38727	-0.946686	0.43958	1.55695	-0.28024	-0.067962
MED29	-0.677861	-1.00151	-0.991549	-0.613406	-0.476766	0.160886	-0.275921	-0.558523	-0.374877	-0.298838
BMPR1A	0.169943	-0.0535858	-0.0382661	-0.429081	-0.670005	-0.628143	-1.01036	-1.15504	-0.683964	-0.560388
NFYC	-0.322065	-0.348139	-0.511902	-0.0563562	0.164447	-0.0298493	-0.611591	-1.64341	-0.486561	-1.20858
PTK6	-0.69155	-0.794074	-0.959663	0.353028	0.198107	0.385611	-0.299747	-1.64529	-0.116114	-1.45487
IL23R	0.568185	0.734558	0.730788	0.262185	0.249969	0.184641	-1.70878	-2.60333	-1.50261	-1.93954
RAD50	-0.343342	-0.137277	-0.127378	-0.905605	-0.897146	-0.645009	-0.265531	0.296324	-1.02713	-0.958166
CNOT2	-0.479045	-0.572215	-0.635432	-0.239499	-0.536601	-0.490396	-0.552815	0.205371	-1.10371	-0.600506
SLC9A3R1	-0.0884181	-0.0752918	-0.00304017	0.47722	0.507481	0.502271	-1.09389	-2.75066	-0.67886	-1.79671
ZNF138	-0.254389	-0.357228	-0.355669	-0.465765	-0.530694	-0.427673	-0.812236	-0.476363	-0.93966	-0.377354
ARL2BP	0.137494	-0.120001	0.0680446	0.383161	0.221797	0.142397	-1.7432	-1.93566	-1.10827	-1.03014
HRH1	-0.519265	-0.753675	-0.760437	-0.385239	-0.509505	-0.387619	-0.184657	-0.0380622	-0.631906	-0.811316
MED9	-0.0252404	-0.692647	-1.19332	-0.210543	-0.0746925	0.016802	-0.610745	-1.12764	-0.471056	-0.590387
SREBF2	-0.762814	-0.779603	-0.501605	-0.934793	-0.633342	-0.100707	0.339431	-0.688216	0.464337	-1.38181
PDCL	-0.0819691	-0.272037	-0.0810262	-0.599008	-0.736307	-0.848908	-0.7907	0.066416	-1.01251	-0.618616
SERGEF	-0.21356	-0.550725	-0.78187	-0.0369847	0.199267	0.168301	-0.83588	-1.8714	-0.654185	-0.3957
EIF4EBP2	0.324206	0.400213	0.520687	0.138937	0.268835	-0.0416937	-1.57499	-1.5231	-1.64428	-1.82055
DNAJB6	-0.518036	-0.673318	-0.589044	-0.309362	-0.544932	-0.438267	-0.638285	-0.676366	-0.38019	-0.179329
POT1	-0.189928	-0.182188	-0.0797305	-0.980778	-1.19743	-0.90751	-0.662684	-0.143413	-0.79839	0.195033
GRTP1	-0.367129	-0.282618	-0.314112	-0.0272868	0.0482741	0.0348306	-0.861809	-1.90447	-0.182837	-1.06285
PEBP1	-0.573142	-0.320718	-0.397589	-0.361572	-0.0968168	-0.011603	-0.639112	-1.60072	-0.409631	-0.507602
ORC2	-0.627973	-0.660702	-0.856475	-1.18848	-0.984	-1.05539	-0.126667	0.527598	-0.108505	0.162857
NCLN	-1.09624	-1.20309	-1.30726	-1.128	-0.512409	-0.79118	0.516562	-0.198983	0.48648	0.323889
TMF1	-0.323138	0.0153331	0.100244	-0.791025	-1.1736	-0.804985	-0.694382	0.662295	-1.15928	-0.741262
CBFB	-0.959169	-1.2633	-1.08955	-0.383997	-0.544929	-0.396611	0.0695005	0.621973	-0.759216	-0.196108
NUP98	-0.917053	-0.922966	-0.870218	-1.53306	-1.55277	-1.23344	0.713726	1.26677	0.138877	0.039989
GUCY2C	0.234194	0.198352	0.159373	0.416083	0.437807	0.352243	-1.51464	-2.29332	-1.31444	-1.54186
CALM1	0.276815	0.334678	0.484877	0.240354	0.4558	0.127417	-1.51984	-2.07711	-1.6717	-1.51495
TCF25	-0.745259	-0.802904	-0.995634	0.018944	0.562502	0.139965	-0.358831	-1.54358	0.0141307	-1.15141
RBCK1	-1.30443	-1.49664	-1.62319	-0.776395	-0.415796	-0.541645	0.518697	0.0450038	0.252118	0.480376
FOXH1	-1.05361	-1.20927	-1.5334	-0.836576	-0.222235	-0.563212	0.406394	-0.106609	0.223831	0.0332394
PAFAH1B2	-0.225463	-0.292173	-0.252685	-0.44442	-0.664543	-0.737742	-0.558912	-0.25949	-0.681878	-0.730945
ZNF185	-1.01805	-1.74629	-1.87094	-0.234983	-0.461245	-0.365557	0.152728	0.282669	0.206525	0.207669
RB1	-0.103905	-0.178053	-0.0458069	-0.0444099	-0.175883	-0.296574	-1.15655	-0.717867	-1.06317	-1.06223
PRKDC	-1.24182	-1.62506	-1.74607	-1.18983	-1.52696	-1.21161	0.757935	1.74671	0.702257	0.499647
BMI1	0.344118	0.345155	0.296326	-0.407675	-0.596902	-0.495047	-1.40836	-0.610527	-1.21348	-1.08618
ZMYND19	-1.77685	-2.32659	-2.48633	-1.01863	-0.496958	-0.947388	1.14156	1.31062	0.79698	0.973282
ZNF35	-0.422945	-0.56137	-0.489667	0.0207835	-0.424313	-0.237294	-1.10954	-0.568622	-0.55539	-0.475884
TRIP6	-1.3302	-1.91682	-2.01927	-0.707358	-0.368122	-0.562214	0.350034	0.404512	0.618632	0.718082
PCSK6	0.122663	0.194706	0.11677	-0.12543	-0.0504622	-0.0918228	-0.668296	-1.7152	-0.696394	-1.89839
E2F2	0.172944	-0.698264	-0.698878	-0.705486	-1.60635	-1.06013	0.0864594	-0.133681	0.111385	-0.272007
SIN3A	-0.646889	-0.536188	-0.410797	-1.43939	-1.64765	-1.11159	0.256971	0.636035	0.0312499	0.0837395
PSMB10	-0.672376	0.315487	1.49603	0.122944	0.25067	0.297097	-1.58182	-3.14249	-0.912875	-0.949986
PRKAB1	0.261487	0.308224	0.211439	0.0185716	0.00790969	0.0521821	-1.04242	-2.01205	-1.19102	-1.38673
TYMS	0.186293	-0.337872	-0.342937	-0.831534	-0.763862	-0.822038	-0.572721	-0.641883	-0.183221	-0.439505
VAPB	-0.604498	-0.816703	-0.997758	-0.851049	-0.785047	-0.763907	0.223676	-0.0691841	-0.0296835	-0.0503708
MIB1	-0.669787	-0.735779	-0.57857	-1.11973	-1.38107	-0.950514	0.131669	1.16562	-0.37036	-0.235387
CLDN4	-1.02818	-1.23378	-1.2171	0.208847	0.0518078	0.204682	0.0325033	-0.645492	-0.220717	-0.888545
NDC80	0.471685	-0.533788	-0.541224	-0.702524	-1.65993	-1.08549	0.141552	0.480192	-0.704153	-0.601095
PPARD	-1.04083	-1.06988	-1.0918	-0.391938	-0.190084	-0.125594	0.207837	-0.124005	0.122004	-0.992089
NEK4	-0.438731	-0.385515	-0.400454	-0.992434	-1.59295	-0.947503	-0.0288469	0.956959	-0.404288	-0.460836
CREG1	-0.308637	-0.345961	-0.268801	-0.173963	-0.0443637	-0.0824427	-1.38673	-1.19995	-0.496042	-0.38247
ASB13	-0.133626	-0.367211	-0.466759	0.097318	0.268491	0.143293	-1.08496	-2.07542	-0.354071	-0.705513
CDX1	0.846808	1.00552	1.08968	0.990427	1.08227	1.05527	-2.43566	-4.49139	-1.58799	-2.21987
PTPRR	-0.231674	-0.407822	-0.474958	0.315331	0.0963962	0.00444931	-0.693847	-1.26766	-0.740702	-1.26224
ARF6	-0.567749	-0.062374	0.499733	0.0613824	-0.15423	-0.109408	-1.32225	-1.31786	-0.65212	-1.0188
PPARGC1A	0.781153	0.751118	0.704923	0.624202	0.316208	0.512205	-1.80771	-2.55742	-1.64382	-2.31847
SQSTM1	-1.0998	-1.48472	-1.5484	-0.195823	0.238003	-0.00112934	-0.0523291	-0.0663392	-0.227619	-0.189929
USF1	-0.401643	-0.471824	-0.618047	-0.000374248	-0.0833864	-0.158171	-0.788609	-1.29865	-0.458357	-0.328989
MBD2	-0.664951	-0.792993	-0.772162	-0.50888	-0.461274	-0.544328	0.0188409	0.392673	-0.55843	-0.716401
ASAP2	-0.197435	-0.12308	-0.0514491	-0.267364	-0.234349	-0.253658	-0.456826	-0.235656	-1.21167	-1.56827
PPP2R5A	0.377888	0.711305	0.66449	0.35538	0.707192	0.610581	-1.97171	-2.14315	-1.89166	-2.01394
MAPK14	0.132401	0.203441	0.111348	0.0110977	-0.161565	-0.216233	-1.29918	-1.35434	-0.766358	-1.25017
KNG1	-0.261506	-0.228924	-0.165592	-0.177553	-0.371333	-0.127262	-0.823133	-1.78807	-0.209869	-0.416503
THAP12	0.0287029	-0.277565	-0.111765	-0.716519	-0.735079	-0.801628	-0.76001	-0.107599	-0.739875	-0.332768
CORO1C	-0.171922	-0.193723	-0.045117	-0.427166	-0.526661	-0.453675	-0.777433	-0.708756	-0.606647	-0.634625
PICALM	-0.520919	-0.664478	-0.438703	-0.237725	-0.471991	-0.614944	-0.321225	0.561792	-1.05614	-0.776558
EHF	-0.146129	-0.12636	-0.112162	-0.0254344	0.12562	-0.0741757	-1.00489	-0.811116	-0.948763	-1.41549
TAB2	0.21499	0.225961	0.599107	-0.0395038	-0.319292	-0.41125	-1.21054	-0.865456	-1.38292	-1.34015
PDE6A	0.121098	0.0200247	-0.111785	0.19338	0.233038	0.237854	-1.21485	-2.51058	-0.625706	-0.862979
CDK8	0.121936	-0.251423	-0.309453	-1.0977	-1.58385	-1.13609	-0.101986	-0.264655	0.151362	-0.0262934
SUZ12	-0.0994438	-0.304717	-0.410568	-0.769523	-1.19337	-0.756052	-0.183942	0.735996	-0.783692	-0.722074
NOC2L	-1.64408	-2.02571	-2.2238	-0.854806	-0.262578	-0.776466	0.92948	0.847862	0.972026	0.560546
PDLIM1	0.642376	0.976206	1.1931	0.642189	0.843765	0.4303	-2.06799	-3.46504	-1.64828	-2.02118
RHBDL1	-0.726916	-0.832119	-1.20535	-0.216404	-0.176231	-0.00723202	-0.109872	-0.873432	0.102895	-0.422563
CTCF	-0.85383	-0.872315	-0.848005	-1.3378	-1.48151	-1.14334	0.552522	1.79533	-0.236556	-0.0157356
PATJ	-0.235778	0.159327	0.169801	-0.768324	-0.804917	-0.779716	-0.431166	-0.0835101	-0.532217	-1.13364
EAF2	0.547807	0.614941	0.619119	0.567511	0.535412	0.538804	-2.15276	-2.36982	-1.57061	-1.75824
TMEM102	-0.212257	-0.315464	-0.433844	0.366274	0.229648	0.0446223	-0.869832	-1.82932	-0.606399	-0.795343
ETV4	-0.942481	-1.17117	-1.15551	-0.525354	-0.385981	-0.403542	0.132241	0.17444	0.089428	-0.21583
PTPN11	-0.823709	-0.932652	-0.823753	-1.05208	-1.64237	-0.958541	0.57528	1.88902	-0.456369	-0.161306
RAB20	-0.177598	-0.322387	-0.369294	0.417014	0.481446	0.456158	-1.26318	-1.91487	-0.415084	-1.27049
NT5E	-0.54603	-0.535783	-0.386797	-0.123679	-0.219143	-0.387559	-0.298742	-0.456249	-0.592121	-0.830457
DGKQ	-0.571158	-0.431774	-0.697653	-0.788378	-0.333869	-0.37093	0.283594	-0.780654	0.182881	-0.857716
ZRANB3	-0.245186	-0.448263	-0.564126	-1.18171	-1.44608	-1.12081	-0.00067398	0.702765	-0.121849	0.0610116
ZNF770	-0.761593	-0.760647	-0.609417	-1.39723	-1.68234	-1.32594	0.573648	1.8681	-0.225781	-0.0384183
RRBP1	-0.378768	-0.372215	-0.4613	-0.276323	0.106949	-0.035966	-0.385413	-0.802228	-0.758059	-0.99297
ZDHHC9	-0.147768	-0.452002	-0.634	0.024637	0.0714487	0.187568	-0.889234	-1.01317	-0.692588	-0.804919
GMPS	0.212343	-0.708041	-0.729459	-1.03024	-1.67779	-1.23679	0.0437483	0.420895	0.181556	0.17442
FASTK	-1.05563	-1.23179	-1.45449	-0.418657	-0.111151	-0.314468	0.141003	-0.635066	0.462869	0.272101
RRN3	-0.864315	-0.983044	-0.988162	-0.862631	-0.978868	-0.889248	0.483127	1.08544	-0.521768	0.179997
HMGA1	-0.362922	-1.34376	-1.25864	-0.976144	-1.4768	-1.18654	0.863467	0.691547	0.570869	0.140762
PPP2R5C	-0.033804	-0.103175	-0.0540304	-0.341868	-0.411068	-0.420002	-0.976097	-0.386616	-0.881073	-0.727543
ITGA6	0.00959364	-0.0294431	-0.0553342	-0.32302	-0.244215	-0.242734	-0.778502	-0.387809	-0.819087	-1.44486
LRP12	-0.515413	-0.885172	-0.866336	-0.84542	-1.42552	-1.19565	0.151646	0.447489	0.282258	0.537899
TAF2	-0.620975	-1.06982	-1.05217	-1.22067	-1.43949	-0.945721	0.209308	1.38933	0.210343	0.248151
EWSR1	-0.560776	-0.510043	-0.559528	-1.03562	-0.788493	-0.655506	0.275045	0.637964	-0.523206	-0.540734
ANXA1	-1.25242	-1.82009	-1.93506	-1.2952e-05	-0.0941257	0.00514539	0.0614288	0.538125	-0.0194785	0.261028
PMAIP1	-0.856332	-1.35739	-1.29926	-0.821519	-0.86017	-0.97348	0.42516	1.25232	-0.47766	0.722715
ANXA3	-0.139105	-0.0878452	0.0525519	-0.00819532	-0.257317	-0.291838	-1.24302	-0.661138	-0.999193	-0.600508
KLF16	-1.13921	-1.37083	-1.37491	-0.876567	-0.398368	-0.809813	0.658739	0.164704	1.0556	-0.142908
SLC26A3	0.0917703	0.0840296	0.0704569	0.0640187	0.0741737	0.0693249	-1.20664	-2.24536	-0.477579	-0.757207
TRIP10	-1.12289	-1.39287	-1.5489	-0.317176	-0.266215	-0.41411	0.486732	0.013425	0.271702	0.0942979
RLIM	-0.711494	-0.693263	-0.574357	-0.849636	-1.22458	-0.768544	-0.207935	0.465217	0.118338	0.251763
PLEKHA1	0.000283919	0.0163175	-0.00638914	-0.000796393	-0.525525	-0.0395936	-0.89796	-0.350564	-1.21675	-1.17349
ZNF358	-1.10834	-1.37497	-1.47181	-0.595928	-0.519519	-0.694363	0.451253	-0.106409	0.690543	0.546027
RNF6	-0.145205	-0.112592	-0.0828647	-0.403835	-0.49026	-0.428651	-0.343605	-0.375485	-0.791116	-1.00733
ZCCHC4	-0.237459	-0.1859	-0.346654	-0.674591	-0.66012	-0.553671	-0.682032	-0.21896	-0.599834	-0.0192338
OXSR1	-0.64931	-0.630334	-0.506774	-0.941187	-1.16211	-0.971501	0.578578	1.3423	-0.664653	-0.56397
RASSF6	0.269394	0.250912	0.27054	0.167547	0.227773	-0.0126865	-1.28347	-1.22754	-1.39654	-1.42994
TMPRSS2	-0.0800472	0.505072	0.517896	0.994445	1.5539	1.30413	-1.92745	-3.17064	-1.38294	-2.47685
CHRNA5	-0.465096	-1.10706	-1.19928	-0.721125	-0.931212	-0.738582	0.173098	0.347893	0.0959567	0.384676
ZBTB2	-0.903827	-1.0897	-0.993939	-0.980932	-1.18199	-0.88349	0.578392	1.10006	0.0125681	0.195418
SP3	-0.618852	-0.670145	-0.517326	-0.861467	-1.07596	-0.712852	0.036017	1.17876	-0.571485	-0.322599
RPS6KA4	-0.989316	-1.09797	-1.06285	-0.63005	-0.527408	-0.432808	0.463549	-0.309696	0.806701	-0.350625
ZNF57	0.265245	0.278225	0.239996	0.0945859	0.170713	0.171543	-1.22422	-1.36195	-1.38382	-1.37711
GRB2	-0.732153	-0.859087	-0.77848	-0.380891	-0.389971	-0.538075	0.0294742	-0.0656924	-0.12651	-0.282289
CDK11B	-1.03325	-1.13717	-1.11456	-0.618729	-0.318185	-0.345338	0.534903	0.0115089	0.361069	-0.423543
ITGAE	-0.356054	-0.461452	-0.342697	-0.25489	-0.40799	-0.288981	-0.731791	-0.935372	-0.310324	0.0106796
RRAS2	-0.146978	-0.213744	-0.1551	-0.214401	-0.316571	-0.136251	-0.908913	-1.01286	-0.532097	-0.420579
AGFG2	-0.433151	-0.245781	-0.150339	0.562715	0.841708	0.488149	-0.93276	-1.9866	-0.630636	-1.56349
RANGAP1	-1.47943	-2.06622	-2.09321	-0.961581	-1.09394	-1.13832	1.37676	1.11872	1.43195	0.860779
MT1H	-0.298495	-0.504136	-0.112487	-0.603048	-0.676003	-0.537905	-0.151231	-0.955822	-0.229312	0.0254331
ADAM10	-0.0134383	-0.101404	-0.102393	-0.522379	-0.373308	-0.614061	-0.548951	-0.269963	-0.556269	-0.932777
ZNF534	-0.0153095	-0.0373523	-0.0118652	-0.0737614	-0.0854146	0.0075685	-0.856111	-1.20224	-0.712362	-1.04692
NEK6	-0.94098	-1.18431	-1.10893	-0.279578	-0.297206	-0.402699	0.217715	-0.195312	0.207559	-0.0494407
CLDN3	-0.238165	-0.221845	-0.239271	0.252636	0.131867	0.148607	-0.691989	-1.78087	-0.4073	-0.967613
SERTAD1	0.00609518	-0.398296	-0.484111	0.482324	0.0658059	0.243179	-0.981885	-1.72279	-0.612888	-0.611143
MAPKAPK2	-1.14063	-1.48007	-1.52206	-0.645058	-0.472945	-0.608757	0.603064	0.510943	0.67938	0.0649395
NELFB	-0.905881	-1.04771	-1.10343	-0.530932	-0.251805	-0.351357	0.266348	-0.53271	0.301528	0.149047
SUV39H1	-0.306172	-1.22034	-1.1668	-0.91816	-1.10295	-0.840435	0.368997	-0.166285	0.763017	0.591677
ZNF394	-0.699013	-0.79968	-0.934072	0.0783695	0.290712	0.11965	-0.36445	-0.778906	-0.499371	-0.393729
GAL	-0.96174	-1.96403	-1.95217	-0.744328	-0.893559	-1.17925	0.788189	0.898886	1.08188	0.965621
ZNF92	0.0641623	-0.290184	-0.324974	-0.482492	-0.610412	-0.460093	-0.666379	-0.231923	-0.699727	-0.255751
CNOT1	-0.820465	-0.66403	-0.615915	-1.03553	-1.12821	-0.939696	0.564563	1.05405	0.030409	-0.396177
ZNF140	-0.567597	-0.934229	-0.89622	-0.213147	-0.418821	-0.369625	-0.302196	0.0435135	-0.69896	0.410744
ARHGEF5	-0.895896	-1.01778	-1.17164	-0.265701	0.0283112	0.0133558	0.0717343	-0.122154	-0.133465	-0.440541
NR5A2	0.568175	0.739314	0.951682	0.473864	0.531757	0.362058	-1.76813	-2.87064	-1.22929	-1.68063
TCEA3	0.152085	0.376587	0.341592	0.743054	0.944151	0.818905	-1.37762	-2.19489	-1.85915	-1.86646
RAB27B	-0.602136	-0.771442	-0.767044	-0.040542	-0.328718	-0.127938	-0.466441	-0.275738	-0.468366	-0.0695806
SHOX	0.0605416	0.0879721	0.0732207	0.0103904	0.022076	0.0531296	-0.965588	-1.88199	-0.646606	-0.729144
TP53	-0.697105	-0.935121	-0.881581	-0.597158	-0.75151	-0.46399	0.0824116	0.0975938	0.182831	0.0657253
KALRN	0.822411	0.875177	0.91168	1.21269	0.886263	1.01677	-1.80417	-3.19697	-1.8819	-2.73871
YPEL5	0.103907	0.11651	0.158572	0.498582	0.606549	0.287384	-1.82873	-1.6231	-1.32265	-0.890155
RHPN2	-0.13725	-0.0521381	-0.00644016	-0.121571	-0.0707457	-0.0893526	-0.562848	-0.808181	-0.534808	-1.48609
ERBIN	0.217191	0.619763	0.824697	-0.650909	-0.77727	-0.567529	-0.719141	-0.207807	-1.13682	-1.47116
NELFA	-1.23939	-1.3996	-1.53462	-0.577672	-0.36123	-0.482326	0.595781	0.104522	0.519581	0.516479
LGALS3BP	-0.852193	-0.762775	-0.479972	-0.0501026	0.25477	0.1528	-0.238904	-1.0122	-0.127767	-0.735642
MKI67	-0.769421	-1.23297	-1.23094	-0.849228	-1.59626	-1.03413	1.2591	1.73515	-0.389589	0.258984
GPR37L1	-0.178557	-0.108856	-0.165308	0.0103876	0.0414045	-0.0251526	-0.463753	-1.71649	0.00965883	-1.24798
MAP2K6	0.610615	0.663607	0.510176	0.216317	0.183134	0.0395911	-1.53777	-2.11235	-1.16117	-1.25466
HES5	-0.0420666	-0.142856	-0.251623	0.0487471	0.0476197	0.0827543	-0.725327	-1.37039	-0.714673	-0.771833
HNRNPUL1	-0.644356	-0.628736	-0.644156	-0.898763	-1.03716	-0.700856	0.276964	0.74042	0.0856142	-0.38781
CTNND1	-0.646351	-0.434731	-0.276791	-1.0512	-0.900808	-0.70742	0.239605	1.12074	-0.65661	-0.516226
GTF2IRD1	-1.07919	-1.31337	-1.24031	-1.09246	-0.642988	-0.64968	0.920061	0.561392	0.374478	0.334138
ASCC3	-0.54557	-0.581098	-0.507209	-0.995852	-1.17504	-0.787586	0.3656	1.40751	-0.426526	-0.579046
PDE8A	0.574527	0.705745	0.383695	0.588866	0.399741	0.259044	-1.35868	-1.81711	-1.60977	-1.94551
ICK	-0.149443	-0.0112826	0.0920824	-1.2249	-1.06527	-0.852772	-0.225229	0.910163	-0.498908	-0.785112
CAT	0.301107	0.930341	1.10869	0.643963	1.31449	0.811171	-2.30247	-3.00127	-1.6286	-1.97933
GPBP1	0.0371039	0.133323	0.184088	-0.117331	0.0152972	-0.0522608	-1.07385	-0.330677	-1.4797	-1.11386
SGK2	0.0897382	0.209702	0.135834	0.867613	0.942667	0.797095	-1.38512	-2.8228	-1.12953	-1.49669
TAF5L	-0.553641	-0.797828	-0.877353	-0.317245	-0.532102	-0.509248	-0.0201674	0.0893142	-0.0479468	-0.221942
ARHGAP21	-0.418614	-0.251864	-0.141121	-0.652235	-1.03017	-0.752304	0.176154	1.19556	-0.745365	-1.15463
MCM5	-1.21413	-1.87004	-1.60447	-0.78035	-0.76064	-0.802192	0.905549	0.860804	0.682675	0.816257
USP16	0.381172	0.4996	0.559212	-0.0626567	-0.232668	-0.241893	-1.57451	-0.656989	-1.20773	-1.21663
GNAS	-1.09159	-1.47431	-1.5437	-0.45726	-0.168392	-0.350614	0.556412	0.131826	0.288692	0.357122
PGAP2	-0.25888	-0.157914	-0.256857	-0.354227	-0.628212	-0.369213	-0.482604	-1.29417	0.214266	-0.15944
ZFYVE21	-0.104721	-0.250159	-0.286258	0.606296	0.861125	0.588185	-1.08746	-2.22398	-0.923606	-0.925073
GPRC5C	0.168451	0.363863	0.173933	0.42694	0.886238	0.793178	-1.09299	-2.54676	-1.03725	-1.87454
PDK3	-0.363187	0.075749	0.734989	-0.0473075	-0.12557	-0.058639	-1.25992	-1.39876	-0.51701	-0.772693
TBC1D14	-0.328336	-0.373628	-0.409403	-0.674022	-0.915222	-0.737321	0.017362	0.0142129	0.201728	-0.513249
SH3BP1	-0.0796394	0.00817406	0.144646	-0.098682	-0.0845279	-0.103429	-0.406464	-1.57017	-0.113907	-1.40775
TCF7L2	-0.030625	0.496515	0.480247	0.521782	1.05663	0.501746	-1.47419	-1.70247	-1.39763	-2.1549
TMED4	-0.546389	-0.626939	-0.672931	-0.511658	-0.651962	-0.310357	-0.107479	-1.02877	0.429654	0.32641
KHSRP	-1.11839	-1.3104	-1.37088	-1.17698	-1.07731	-1.09391	1.06753	1.36781	0.536838	0.481496
REXO4	-1.59117	-1.90389	-1.92471	-0.919265	-0.83893	-0.888958	1.16871	1.16676	1.21981	0.82579
MCM3	-1.25467	-1.91207	-1.92622	-1.21949	-1.00085	-0.915272	1.58332	1.69541	0.564723	0.701649
LEMD3	-0.0862526	-0.0473688	0.143604	-0.536891	-0.630519	-0.504221	-0.520961	0.733546	-0.949316	-1.28365
PCGF5	0.732768	0.846153	1.0995	0.661146	0.0446497	0.455621	-1.9767	-1.63513	-2.07921	-1.82355
CRK	0.149026	-0.114717	0.0617293	-0.394109	-0.514276	-0.346906	-0.763904	-0.688329	-0.389817	-0.661547
SMC1A	-0.440612	-0.148161	-0.102016	-0.939943	-1.223	-0.891369	0.242492	0.601404	-0.56205	-0.194156
CNOT6	-0.306296	-0.0131417	0.219852	-0.903557	-1.19243	-0.755961	0.120691	0.99249	-1.02591	-0.780682
BHLHA15	-0.666568	-1.5224	-1.74003	-0.273364	-0.250055	-0.396735	0.263997	0.26068	0.361005	0.327297
PTGES	-0.80738	-1.36176	-1.33103	-0.510965	-0.710481	-0.404831	0.315547	0.481839	0.312915	0.383352
POLR3F	-0.00122517	-0.199063	-0.229966	-0.84793	-0.825964	-0.820049	-0.279125	0.218514	-0.535257	-0.105036
PTPRF	-0.411233	-0.413501	-0.495122	-0.403842	-0.498967	-0.358786	0.340565	-0.565105	0.142908	-0.950614
MYC	-1.22024	-1.61201	-1.52267	-1.02778	-0.913965	-1.02565	0.910237	1.04678	0.837737	0.914175
BCAR1	-0.796958	-1.01657	-1.21326	-0.0165026	-0.127552	-0.148753	0.544167	-0.748318	0.58548	-0.662714
POLR2A	-1.13625	-0.879609	-0.703	-1.62427	-1.59447	-1.09193	1.06385	1.84621	0.356744	0.162069
MAPKAPK3	-0.56248	-0.780245	-0.54207	-0.230106	-0.105199	-0.11831	-0.402152	-0.994225	-0.031923	0.171018
RIT1	-0.420634	-0.598093	-0.517399	0.0874168	-0.0741895	-0.0543454	-0.674149	-0.22968	-0.750385	-0.356435
ZNF330	-0.0281492	-0.204681	-0.410001	-0.179326	-0.112433	-0.225738	-0.69252	-0.583576	-0.673146	-0.475235
PDZD8	-0.708512	-0.710816	-0.553438	-0.810522	-0.601689	-0.785847	0.194961	0.83134	0.0585865	-0.495673
CLOCK	-0.209483	-0.163714	0.0497733	-0.766756	-1.05435	-0.834656	-0.0838527	0.432548	-0.158347	-0.790332
CNOT9	-0.371536	-0.576292	-0.578295	-1.13475	-1.34638	-1.1574	0.234892	0.492913	0.384435	0.478482
VDR	-0.104411	0.311099	0.50287	0.464992	0.670239	0.459418	-0.927108	-2.16146	-0.675882	-2.11058
CASK	-0.423825	-0.415817	-0.375208	-0.122061	-0.113448	-0.200972	-0.582597	-0.22346	-0.546205	-0.561512
HTATSF1	-0.49728	-0.0678793	0.0377411	-0.899919	-0.787316	-0.887127	-0.0964549	0.384815	-0.248151	-0.497447
RIPK2	-1.11828	-1.48964	-1.07119	-0.762826	-1.54047	-1.34827	0.80792	1.52039	0.456451	0.991831
LEPR	-0.0812082	-0.102333	-0.108134	0.0397477	0.0434168	0.154872	-0.940896	-0.815767	-0.923694	-0.81038
PPP1R15B	-0.125554	0.0939653	0.32661	-0.129426	-0.422532	-0.147147	-0.960614	-0.393205	-0.586325	-1.19549
KMT5A	-0.5312	-0.925438	-0.964338	-0.866077	-1.31397	-1.0252	0.98366	1.01953	0.103149	-0.00790174
PAF1	-0.665431	-0.822324	-0.761887	-0.493198	-0.269726	-0.523948	0.210247	-0.218519	0.139424	-0.121559
RREB1	-0.866632	-0.468339	-0.296927	-1.35455	-1.26841	-1.07647	0.871921	1.52423	-0.130124	-0.456618
MAP4K3	0.0263259	0.162777	0.130126	-0.509501	-0.681447	-0.518935	-0.761165	0.220861	-0.743109	-0.840892
IQGAP2	0.921602	1.25931	1.41245	0.750145	0.635642	0.715847	-2.30697	-2.62165	-1.89591	-2.38396
WWP1	-0.194839	-0.243717	-0.305196	-0.246279	-0.504712	-0.345022	-0.388701	0.470412	-0.760147	-0.989202
RRAS	-0.160795	-0.226551	-0.15103	0.233475	0.0156364	0.05353	-0.84887	-1.65729	-0.191523	-0.569583
SPSB2	-1.12507	-1.27239	-1.472	-0.0103115	0.0105861	-0.0706253	0.221592	-0.327349	0.418654	0.124783
STK17A	-0.0281766	0.183213	0.5508	0.136126	0.222917	-0.131518	-1.36939	-1.03235	-1.08244	-0.948851
JMJD6	-0.817672	-1.04452	-1.10613	-0.51581	-0.536369	-0.50954	0.2458	0.231178	0.367992	0.19039
GPR87	-0.928968	-1.42196	-1.53221	0.0622049	0.0321011	-0.164506	0.0337684	0.024065	0.219285	0.196258
IL13RA1	-0.032615	0.109726	0.255723	0.722401	0.38455	0.455488	-1.58315	-1.31634	-1.1574	-1.31478
RHOT1	0.324352	0.290452	0.163081	-0.0526225	-0.23928	-0.215912	-1.12899	-0.93766	-0.896718	-0.741774
DHCR24	0.0785008	0.203152	0.364613	0.429081	0.417401	0.49761	-1.23575	-2.09623	-0.181815	-1.90687
SH3RF1	0.229382	0.380744	0.375669	0.785253	0.842437	0.641545	-1.44351	-2.07936	-1.24557	-1.91176
RYK	0.405349	0.33582	0.220646	-0.169666	-0.465838	-0.260278	-1.01806	-0.488777	-1.27924	-0.700874
FAS	-0.18373	0.349517	0.789457	-0.211236	-0.381354	-0.320543	-1.03832	-0.860419	-0.658633	-0.905369
LPP	-0.0727222	0.0474161	0.183992	-0.486378	-0.79165	-0.623292	-0.40732	0.115308	-0.415123	-0.963845
HLTF	0.365554	-0.163753	-0.341242	-0.805212	-1.25079	-0.823559	0.0523038	0.379956	-0.541441	-0.285354
BCL2L1	-1.36828	-1.85164	-1.87789	-0.124638	-0.376001	-0.353979	0.733034	0.748986	0.498345	0.563188
SENP1	-0.164897	-0.718397	-0.749145	-1.17897	-1.55218	-1.06303	0.355023	1.66141	-0.5253	0.527
STEAP1	-0.775477	-1.13956	-1.10652	-0.0803783	-0.358042	-0.582342	0.0299938	0.519838	-0.202412	0.291829
ZNF22	0.139007	-0.0646312	-0.0742169	-0.445249	-0.452833	-0.383185	-0.742942	-0.344417	-0.67217	-0.349182
RALGPS2	-0.0196971	-0.181144	-0.235818	-0.3602	-1.04996	-0.508624	-0.326994	0.752592	-0.798404	-0.65573
CEACAM5	0.127907	0.362006	0.437608	0.385604	0.493616	0.588439	-0.887282	-1.50828	-1.20942	-2.1633
DNMBP	-0.628448	-0.589933	-0.686721	-0.127505	-0.137969	-0.134381	0.221664	0.0951824	-0.491376	-0.881518
RAPGEFL1	0.072141	0.0870432	0.0609995	0.510991	0.512161	0.550486	-0.918627	-1.94619	-0.663179	-1.61908
HIST1H1C	-0.219745	-0.218177	-0.234994	0.275262	0.480245	0.339761	-0.807866	-1.4886	-0.525531	-0.952803
PPP4R1	-0.335386	-0.414461	-0.403121	-0.348212	-0.427995	-0.502087	-0.50673	0.105065	-0.281319	-0.228267
JUP	-0.717228	-0.838489	-1.10259	-0.427261	-0.217425	-0.277585	0.580969	-0.290778	0.672946	-0.719388
PAK4	-0.448834	-0.482329	-0.503147	-0.029823	0.249917	0.102841	0.0954358	-1.35842	-0.0139021	-0.946436
MTOR	-0.65246	-0.425753	-0.26326	-1.04762	-1.17608	-0.966569	0.504705	0.711136	0.516148	-0.532043
BTG1	0.0379708	0.143261	0.335664	0.529207	0.409907	0.409693	-1.34045	-1.5187	-1.07476	-1.25475
CHD4	-1.19085	-1.00237	-0.85883	-1.49855	-1.22956	-1.00374	1.07323	1.99796	0.342825	0.05408
P2RX4	-0.0149574	-0.0634672	0.039131	0.488275	0.680548	0.472176	-0.888573	-2.14396	-0.77334	-1.11104
MAP2K3	-0.872886	-0.887944	-0.7029	-0.12686	-0.0655797	-0.26458	0.189455	-0.131549	0.0538751	-0.504513
CTCFL	-0.247244	-0.58656	-0.640851	-0.734127	-1.07799	-0.639043	0.00687659	-0.12741	0.427971	0.305251
AHR	0.144626	0.135928	0.30942	0.0472282	0.0656498	0.009961	-1.20413	-0.360855	-1.25717	-1.18306
ZNF787	-0.668898	-0.902539	-0.944261	0.0367497	0.151586	-0.0674169	0.109895	-0.790893	0.170373	-0.38694
DEPDC4	0.377285	0.313275	0.191522	-0.272322	-0.35973	-0.112004	-0.87595	-1.00696	-1.06568	-0.467568
DOK4	0.418661	0.61658	0.574835	0.790593	1.13493	0.79718	-1.25636	-2.92694	-1.21467	-2.21248
ATF2	-0.219846	-0.235616	-0.236559	-0.562904	-0.935388	-0.73513	-0.111084	0.335298	-0.305491	-0.253972
MESP1	-0.189298	-0.273236	-0.426593	0.594985	0.601529	0.504882	-0.990385	-2.48447	0.0205141	-0.616325
GPRC5A	-0.902682	-0.960632	-0.875728	0.379484	0.235238	0.372106	-0.179372	-0.26167	-0.108398	-0.950773
PPARG	0.524214	0.545493	0.563904	0.298827	0.368895	0.46084	-1.2	-2.1287	-1.23095	-1.44684
LYN	-0.662345	-0.889184	-0.708246	0.0551794	-0.433415	-0.231937	-0.349177	0.358384	-0.31211	-0.066357
ASF1B	0.0873028	-0.945435	-0.890532	-1.01437	-1.81866	-1.20247	1.01237	1.10548	0.0119085	0.420741
PRDM12	-1.24135	-1.49339	-1.61353	-0.507539	-0.303228	-0.398914	0.507682	0.74657	0.470687	0.60208
GSTA4	-0.161683	-0.343761	-0.349859	0.035464	0.0308758	0.144492	-1.0909	-0.887735	-0.518488	-0.0886157
SH2D3A	-0.927214	-0.931946	-1.27688	0.172435	0.285561	0.312214	0.076851	-0.690791	0.130052	-0.379026
SATB2	-0.0656469	0.0231194	-0.0202411	-0.0133858	0.0234869	-0.157473	-0.787981	-0.658995	-0.788612	-0.782492
GMEB1	-0.656701	-0.837534	-0.686039	-0.748672	-1.15767	-0.837724	0.428426	0.653335	0.625096	-0.00798094
ZDHHC3	0.883834	1.4184	1.56535	0.874575	0.891497	0.623773	-1.9051	-2.97881	-1.89522	-2.70003
ZNF644	-0.122861	-0.171785	-0.0563139	-0.796748	-0.841962	-0.866459	-0.0780002	1.13469	-0.798316	-0.601928
TNFSF13	-0.0467673	0.399868	0.487207	0.379392	1.09551	0.696684	-1.45314	-1.76669	-1.14154	-1.84534
MGLL	0.112788	0.477286	0.439959	0.429491	0.47462	0.445073	-1.02462	-1.74381	-0.986972	-1.80492
PINK1	-0.42529	-0.413138	-0.423985	0.528656	0.382807	0.32986	-0.610505	-1.37086	-0.353145	-0.820822
ZKSCAN5	-0.538109	-0.767405	-0.735063	-0.885651	-0.981382	-0.652874	0.383704	0.62831	0.137206	0.239655
ADGRF4	-0.321917	-0.709963	-0.792597	0.0229405	-0.469251	-0.250513	-0.255061	-0.392776	0.0668342	-0.0615693
FANCL	-0.182527	-0.39779	-0.474163	-1.06996	-0.956137	-0.720071	-0.0509968	0.781413	-0.700059	0.606743
BAIAP2L1	-0.693019	-0.685799	-0.712969	0.316136	0.434903	0.390887	-0.00895276	-0.797355	-0.403261	-1.00398
HSD3B1	-0.0719864	-0.0848732	-0.0832936	-0.0771475	-0.0609846	-0.0569486	-0.600856	-1.41752	-0.135429	-0.573346
TBL3	-1.20498	-1.41575	-1.54337	-0.562464	-0.55258	-0.374423	0.753322	0.0788646	1.03139	0.63237
TLE1	-0.570674	-0.693574	-0.660069	-0.449101	-0.370971	-0.330857	0.212708	0.121024	0.038625	-0.454061
SETD7	-0.31119	-0.462582	-0.381066	-0.704614	-0.914853	-0.78989	-0.0596802	0.662918	-0.138206	-0.0538456
SMARCAL1	-1.06208	-1.52674	-1.30467	-0.659613	-0.933435	-0.699053	0.690941	0.832466	0.61865	0.894424
PPP2R2A	-0.178777	-0.187742	-0.0349415	-0.266362	-0.368932	-0.297066	-0.598455	-0.420501	-0.371285	-0.424949
ASB9	-0.4338	-0.579274	-0.600582	-0.238862	-0.201521	-0.0539726	-0.352268	-0.456608	-0.13198	-0.0886022
CHAF1A	-0.805465	-1.59254	-1.61589	-1.05444	-1.49272	-1.00504	1.53647	1.59891	0.756675	0.536869
TOLLIP	-0.444753	-0.320534	-0.267047	0.357978	0.436119	0.222218	-0.510955	-1.48256	-0.0661742	-1.05909
TADA1	-0.322251	-0.334049	-0.302008	-0.222267	-0.164428	-0.117608	-0.856704	-0.273465	-0.563931	0.0226849
RBM15B	-0.889615	-1.06976	-1.22069	-1.07938	-1.14431	-0.847212	0.933289	0.976926	0.847707	0.359974
HIST1H2AC	-0.673578	-0.910487	-0.940021	-0.345622	0.24903	-0.0863554	-0.0944442	-0.231179	-0.0689359	-0.0303416
GPR78	-0.904341	-0.973931	-1.07299	0.0171162	-0.0617289	-0.0973855	-0.0848386	-0.070017	0.0577316	0.0659948
ZNF485	-0.88542	-1.2758	-1.44732	-1.04686	-0.869114	-0.906347	0.515503	1.37414	0.385078	1.0356
ZRANB2	-0.0619054	0.108958	-0.339193	-0.510078	-0.30393	-0.202817	-0.856964	0.191766	-0.725479	-0.410269
PRKCSH	-1.11501	-1.29325	-1.32995	-0.926696	-0.222561	-0.297445	0.798783	0.353482	0.731786	0.192003
ZNF16	-0.367515	-0.605121	-0.665652	-0.362079	-0.341552	-0.238084	-0.214423	-0.482238	0.0615114	0.111977
TNFRSF21	-0.446718	-0.655935	-0.521245	-0.441648	-0.30042	-0.511499	0.0900074	0.30811	0.111277	-0.717862
TCEAL8	0.100483	0.0771972	-0.046847	0.618603	0.403223	0.462841	-1.32425	-1.36149	-1.30952	-0.701775
ZBTB6	0.425229	0.577002	0.541411	-0.220899	-0.394288	-0.424828	-1.14423	-0.3139	-1.21353	-0.905576
RPS6KB1	-0.754977	-0.904281	-0.829934	-1.16383	-1.39439	-0.824675	0.482958	1.57051	0.212713	0.543949
ASCC2	-0.48212	-0.567599	-0.550562	-0.121903	0.357881	0.058832	0.0185069	-1.19316	0.304654	-0.87972
PHTF2	0.689068	0.519498	0.425581	-0.647307	-0.825927	-0.619007	-0.863481	-0.0381794	-1.02034	-0.668883
PNRC2	0.990427	1.36147	1.45981	0.561855	0.585723	0.548719	-2.37253	-2.13773	-1.99795	-2.04874
HPGD	0.278177	0.606176	0.595889	0.590609	0.798702	0.703883	-1.59035	-2.44093	-1.13567	-1.44686
TFDP1	-0.0553331	-0.835098	-0.832773	-1.09939	-1.37033	-1.10427	0.820547	0.914226	0.208891	0.321771
FOXN2	0.135781	0.189868	0.281746	-0.611257	-0.708285	-0.746394	-0.727396	0.354593	-0.64647	-0.549434
POLE2	0.630113	-0.231061	-0.268925	-0.816743	-1.50926	-0.895794	0.148193	0.390589	-0.510577	0.0471849
ERCC2	-1.20696	-1.43509	-1.60938	-0.984645	-0.444913	-0.849431	0.789437	0.318566	1.42581	0.996392
PITX2	-0.607883	-0.806177	-0.741251	-0.163359	-0.11454	-0.366599	0.182626	-0.303218	-0.0204924	-0.0557957
NPAS1	-0.655701	-0.715222	-0.783635	0.354936	0.241111	0.42806	-0.479868	-1.12261	0.16172	-0.415986
CCM2	-1.09763	-1.32818	-1.4189	-0.37304	-0.243652	-0.308307	0.587367	0.189298	0.833777	0.174003
ARNTL2	-0.386481	-1.12303	-1.04997	-1.0563	-1.41539	-1.27715	0.708643	1.66657	0.256515	0.69544
CSNK2A2	-0.542581	-0.780333	-0.730951	-0.526094	-0.356308	-0.275134	0.106047	-0.377186	0.286092	0.230387
FAT1	-0.818422	-0.979659	-0.964055	-0.734589	-0.901576	-0.730039	0.593597	1.25014	0.335078	-0.0133016
ARFGEF2	-0.250318	0.0725116	0.248055	-0.573899	-0.846451	-0.690585	0.0469934	0.0447731	-0.424155	-0.586815
E2F6	-0.27419	-0.831214	-0.812281	-0.922318	-1.34914	-0.783792	0.0727566	0.853979	0.321217	0.775685
ZDHHC23	-0.0130789	0.0201717	-0.15326	-0.537069	-0.618016	-0.461164	-0.236666	0.0878601	-0.474366	-0.554769
ARID2	-0.501137	-0.317194	-0.246981	-1.41977	-1.65582	-1.16136	0.893232	1.88358	-0.117774	-0.280648
TIFA	0.166184	0.0744665	0.279934	-0.491704	-0.341704	-0.445896	-0.908916	-0.629962	-0.581399	-0.0433141
HNRNPDL	-0.0734808	-0.0363947	-0.0239064	-0.582334	-0.369923	-0.316993	-0.412283	0.183113	-0.698437	-0.586702
CCNE1	-0.0566269	-1.04273	-0.94703	-0.998315	-1.47134	-1.20574	0.723321	0.9051	0.59762	0.580341
MYPOP	-0.602867	-0.821161	-0.962115	-0.321154	-0.131415	-0.451282	0.174264	-0.62537	0.684274	0.147333
DBNL	-0.228445	-0.358567	-0.385521	0.285408	0.373244	0.429585	-0.395891	-1.30422	-0.367356	-0.944118
MAP3K11	-0.313015	-0.0826605	0.024608	-0.437955	-0.312576	-0.409418	0.399635	-0.951963	0.00875166	-0.819168
ZNF598	-1.51321	-1.80555	-1.91419	-1.1803	-0.580155	-0.81167	1.37959	1.18528	1.49241	0.860984
MYO10	-0.58412	-0.391154	-0.233276	-1.25577	-1.12297	-1.14779	0.610932	1.00805	0.414006	-0.183163
DDX54	-1.56883	-1.77732	-1.84668	-0.780688	-0.279786	-0.341242	1.29809	0.944319	1.02456	0.452565
APAF1	1.00646	1.40712	1.49615	0.167026	-0.19908	0.140691	-1.64225	-1.1653	-1.94991	-2.13086
ECT2	-0.530752	-1.09958	-1.1319	-0.924025	-1.21621	-0.985578	1.15232	1.6854	-0.260255	0.449073
PRMT7	-0.41647	-0.479635	-0.706467	-0.0181716	0.0945356	0.119102	-0.293381	-1.06771	0.093242	-0.176899
ILK	-0.231351	-0.40102	-0.304471	0.0328011	0.102219	-0.0121135	-0.549997	-1.27852	0.0259097	-0.235043
ZBTB7B	-0.174106	-0.0346022	-0.106297	0.451518	0.737548	0.531567	-0.370561	-1.72914	-0.372169	-1.77735
PHF6	-0.0235061	-0.231285	-0.296471	-0.859229	-1.06796	-0.72902	-0.165734	0.649684	-0.0831237	-0.0368657
MAPK9	0.46435	0.733151	0.618122	-0.00523974	0.0236398	0.0279885	-1.12367	-1.35552	-0.951246	-1.27089
NACC1	-0.993139	-1.21957	-1.24406	-1.03862	-0.79533	-0.758064	1.39292	0.697507	0.917548	0.207127
ECE1	-0.269795	-0.256409	-0.192837	-0.156944	-0.268948	-0.151873	-0.0657843	-0.5066	-0.00537257	-0.95131
XPR1	-0.673322	-1.11087	-1.16193	-0.070433	-0.0462164	-0.107357	-0.0190111	0.751903	-0.151577	-0.231909
ZNF627	0.0877501	-0.568771	-0.800657	0.0843608	0.413165	0.145633	-0.938377	-0.705093	-0.45395	-0.0811034
LHX1	-0.937551	-1.0148	-0.801459	-0.0640353	-0.173895	-0.39435	0.14761	0.245719	0.0890753	0.0924713
CENPB	-0.474529	-0.56585	-0.505979	-0.386795	-0.339215	-0.397719	0.166004	0.186212	-0.303021	-0.181102
CLIC3	-0.533689	-0.444763	-0.44909	0.148419	0.67391	0.0817841	-0.613753	-1.11238	-0.17127	-0.379435
ARAF	-0.56636	-0.629419	-0.658306	0.077166	0.282273	0.276265	-0.273317	-1.20174	0.0231373	-0.126242
STK25	-1.41649	-1.63509	-1.88721	-0.983087	-0.556258	-0.615366	1.09458	0.985544	1.26497	0.965806
FGFR1OP	0.314313	0.348767	0.296996	-0.00948373	-0.0541663	0.137676	-1.18636	-0.890738	-0.757853	-0.965827
RXFP4	0.393359	0.429934	0.394744	0.658685	0.798698	0.643704	-1.10931	-2.54178	-1.14774	-1.28297
UBE2C	-0.310404	-1.12109	-1.12958	-0.687234	-0.87562	-0.991061	0.774092	0.967123	0.225852	0.390657
ZFYVE27	-0.272617	-0.0991382	-0.327767	-0.0298294	0.313498	0.158834	-0.245325	-1.2612	0.0125049	-0.99906
DEPDC1B	-0.188725	-0.995758	-0.983512	-0.969342	-1.03206	-1.13289	0.958062	1.43769	-0.223699	0.384824
GBF1	-0.814623	-0.472617	-0.28617	-1.04243	-1.21397	-0.867551	0.85954	0.776246	0.532859	-0.21637
MCM4	0.143044	-0.853638	-0.899364	-1.02458	-1.49926	-1.091	0.671269	0.991164	0.32383	0.502918
VIPR1	0.0473873	0.650528	0.723765	0.489077	0.864643	0.487139	-1.36043	-2.67513	-0.702691	-1.25023
HMGB2	0.627821	-0.300914	-0.297763	-0.565833	-1.31434	-0.79853	0.634841	0.924023	-1.10505	-0.521263
POU2F1	-1.08891	-1.11296	-1.18351	-1.25881	-1.15422	-0.73481	1.13262	1.88012	0.605371	0.201447
TFCP2	-0.653347	-0.695826	-0.727352	-1.2097	-1.0793	-1.17894	0.886056	1.63447	0.123787	0.192891
ZNF239	-0.784667	-1.12154	-1.1185	-0.555039	-0.731346	-0.79624	0.294426	0.653651	0.470426	0.983101
ZC3H3	-1.01488	-1.13321	-1.33944	-0.763709	-0.14273	-0.358894	0.712121	0.215479	0.731252	0.390608
SPOP	0.380434	0.451923	0.63574	0.488889	0.0660956	0.203957	-1.47993	-1.2673	-1.26616	-0.914433
CSNK2A1	-0.0877742	-0.208451	-0.15879	-0.566317	-0.737305	-0.708768	0.149652	0.188493	-0.414427	-0.140473
ITGB4	-1.23656	-1.45121	-1.74246	0.0986011	0.137449	0.330489	0.894537	0.253181	0.679547	-0.643487
DVL1	-0.990821	-1.13628	-1.41711	-0.644456	-0.222242	-0.42467	0.660366	0.153377	0.993487	0.355523
USP9X	-0.665426	-0.315315	-0.117821	-1.0944	-0.919059	-0.727227	0.355982	1.17357	-0.205538	-0.150454
RAF1	0.0502038	-0.0515653	-0.129289	0.0585992	-0.0133942	-0.016294	-0.672251	-1.02179	-0.363917	-0.502141
SGPL1	-0.188733	-0.310136	-0.324517	-0.0529917	-0.509182	-0.456518	-0.291813	0.341184	-0.453175	-0.41137
FEN1	-0.627965	-1.60652	-1.56804	-1.00929	-1.45477	-1.10476	1.53454	1.61618	0.719606	0.851709
FLNB	-0.127877	0.331545	0.298213	-0.252261	-0.417338	-0.233472	0.0469938	-0.163831	-0.529121	-1.58974
CREB3L4	-0.285172	-0.11107	-0.013053	-0.171803	-0.117289	-0.220312	-0.423436	-0.863274	-0.165305	-0.265979
ING3	0.853447	0.951077	0.901893	0.26181	0.0792835	0.0123415	-1.64972	-1.21644	-1.44539	-1.37722
RHOV	-0.410709	-0.568478	-0.515741	-0.015916	-0.114487	-0.05427	-0.100475	-0.295837	-0.182394	-0.361437
IKBKG	-0.871868	-0.907215	-0.978958	0.219029	0.0829391	0.193804	-0.0106191	-0.624848	0.274912	0.00514031
POFUT1	-0.347575	-0.676748	-0.71316	-0.661932	-0.907004	-0.758769	0.357323	0.39688	0.102609	0.591139
CSK	-0.639429	-0.401576	-0.198353	-0.446222	-0.566297	-0.321079	0.0739015	-0.286189	0.476566	-0.307373
MYO1E	-0.67406	-0.66923	-0.706763	0.0056621	-0.219153	-0.310025	0.146206	0.723368	-0.0248798	-0.886592
ARFGEF1	0.0774426	-0.0210106	-0.145317	-0.732605	-0.66159	-0.637902	-0.171146	0.0579518	-0.0464661	-0.326921
PPP1R12A	-0.195121	-0.208626	0.0371585	-1.09219	-1.243	-0.870579	0.123211	1.44253	-0.369301	-0.230701
LHX2	0.170792	-0.553289	-0.532381	-0.802267	-1.20599	-0.948314	0.365818	0.451535	0.123198	0.332528
TRIM28	-1.64876	-2.07149	-2.11806	-0.803935	-0.568501	-0.627102	1.42481	1.33834	1.26682	1.20963
CD47	-0.0942429	-0.0598051	0.111991	0.269469	0.230343	0.302162	-1.29036	-0.711832	-0.911887	-0.439857
LCORL	0.528442	0.67768	0.727755	-0.279996	-0.540274	-0.210732	-0.799146	-0.504909	-1.07609	-1.11647
RCAN3	0.33603	0.35214	0.343483	-0.635447	-0.539056	-0.564007	-0.374839	-0.146664	-0.475772	-0.870593
IL1RL2	-0.480558	-0.755583	-0.704666	-0.49862	-0.499381	-0.588354	0.3524	0.326137	0.154093	0.125836
HEXIM2	-0.381601	-0.648072	-0.826434	-0.26579	0.0637275	-0.355833	-0.22457	-0.530468	0.159328	0.445032
NOCT	-0.758226	-1.09711	-0.94465	-0.928529	-1.26194	-1.12573	0.804508	1.2167	0.951771	0.585822
NECTIN2	-1.01631	-1.17277	-1.12191	-0.525032	-0.43544	-0.512132	0.967222	0.827663	0.557707	-0.125582
ZNF664	0.294696	0.185554	0.0551971	-0.512255	-0.585238	-0.286001	-0.0873794	0.523173	-1.09472	-1.03966
NR3C2	0.124101	0.938508	0.922903	0.725105	1.39163	1.08183	-1.59136	-2.51691	-1.60174	-2.0162
CDC42SE1	-0.494452	-0.625481	-0.58403	-0.571922	-0.748405	-0.656776	0.138013	0.888386	-0.12954	0.251882
FOXA3	-0.1486	-0.0824105	-0.08594	0.423673	0.564605	0.186957	-0.586914	-1.64464	-0.269908	-0.882189
TERF2	-0.0894918	-0.137514	-0.183172	0.0437718	-0.269661	-0.205535	-0.325414	-0.398526	-0.434701	-0.524194
ZNF414	-0.17772	-0.244415	-0.359447	-0.513799	-0.398625	-0.345876	-0.0662597	-0.843992	0.170522	0.256782
EPHA1	-0.817862	-0.86867	-0.819094	0.137437	0.203592	0.180189	-0.0388896	-0.680682	0.340204	-0.143993
RAB11B	-0.07579	-0.0623406	-0.0547956	-0.182418	-0.342758	-0.19182	-0.178031	-1.06594	0.00993477	-0.360768
BNIP3	-0.451259	-0.663259	-0.849738	-0.437135	-0.521349	-0.460089	0.162524	0.182435	0.193912	0.341368
ATXN7L3	-1.09233	-1.42764	-1.44234	-1.04253	-0.904276	-0.593835	1.13461	1.05333	1.16418	0.655866
SS18	-0.583231	-0.451005	-0.297897	-0.873887	-0.868468	-0.98015	0.528841	1.10739	-0.0152846	-0.045689
CDK1	-0.150847	-0.960605	-0.907588	-1.26617	-1.57	-1.07332	1.24353	1.69526	-0.0504939	0.56364
SNAPC3	0.127079	0.148987	0.0859557	-0.175161	-0.15994	-0.155649	-0.622508	-0.319813	-0.641666	-0.761675
BACH1	0.0175861	0.0398472	0.309979	-0.457478	-0.328409	-0.772725	-0.44478	0.613989	-0.703323	-0.745768
TNFRSF11A	0.0950186	0.196832	0.181639	0.0842293	0.103404	0.165203	-0.3896	-0.680174	-1.02018	-1.19854
SIGIRR	-0.0337786	0.12222	-0.108749	0.376838	0.34124	0.315215	-0.805941	-2.04233	0.186411	-0.80641
TIAL1	-0.19861	-0.210601	-0.350036	-0.481381	-0.140945	-0.360322	-0.275295	0.352083	-0.715752	-0.0680237
RAB4B	0.332041	0.387558	0.244317	0.967968	1.26884	0.798179	-1.44701	-2.8713	-0.923958	-1.1946
STAG2	0.112681	0.221958	0.2955	-0.281651	-0.779485	-0.298854	-0.760608	-0.185023	-0.317723	-0.436179
TBC1D25	-0.564292	-0.612319	-0.677596	-0.247791	0.00549734	-0.0935561	0.0689028	-0.516771	0.302578	-0.0850407
ELL2	-0.0767552	-0.0142064	0.0774096	0.256055	0.107558	-0.0690238	-0.687716	-0.26125	-0.943256	-0.800283
RANBP2	-0.671831	-0.346505	-0.192073	-1.40513	-1.38835	-1.08477	0.699669	1.98596	-0.0720646	0.0649616
DLX2	-0.133893	-0.738856	-0.697809	-0.503287	-0.606092	-0.497127	0.222709	0.206494	0.162352	0.176101
POLD1	-1.31588	-1.73522	-1.83176	-0.957336	-0.554582	-0.764112	1.34066	1.29513	1.07407	1.04164
SAP30	0.0581256	-0.336137	-0.225334	-0.816528	-0.993008	-0.871297	0.296655	0.643429	-0.404628	0.244618
MDM2	0.18983	0.215979	0.253314	-0.205897	-0.160134	-0.190135	-0.601083	-0.420628	-0.72205	-0.761797
TNK1	-0.114824	-0.0319689	-0.205126	0.717861	0.724619	0.793761	-0.592424	-1.64401	-0.546495	-1.49955
ACAD8	0.366822	0.403362	0.349368	0.585686	0.600554	0.498827	-1.33363	-2.02132	-0.750531	-1.096
RABL6	-0.745332	-0.807538	-0.9614	-0.418666	-0.380873	-0.0928859	0.795471	-0.260882	0.751396	-0.266959
GABPA	0.835182	1.01241	1.05944	0.298192	-0.138235	0.101013	-1.42436	-0.893639	-1.60466	-1.61686
EIF2AK4	-0.230441	-0.101882	-0.0800106	-0.869545	-0.751531	-0.823499	-0.000442848	0.329703	-0.0531408	0.214004
MECOM	-0.223287	0.470419	0.437319	0.616313	1.18439	0.942483	-1.11384	-1.16042	-1.4208	-2.09716
MS4A10	0.0338777	0.0472931	0.0594826	0.0565215	0.0418246	0.0536569	-0.616233	-1.61024	0.0627787	-0.483655
MESP2	-0.251286	-0.395605	-0.474447	0.141702	0.382536	0.203268	-0.463457	-0.967383	-0.214608	-0.305142
ATR	-0.547859	-0.478516	-0.490542	-1.09716	-1.41052	-1.1715	0.781641	1.61393	-0.0304078	0.490356
GNAQ	0.21992	0.606943	0.651872	0.0541629	0.0573753	0.203691	-0.935069	-0.452194	-1.16114	-1.58244
KLHL12	-0.256361	-0.345957	-0.411124	-0.488753	-0.538525	-0.224479	-0.134004	-0.0536523	0.00239237	0.115392
MAGI3	1.11927	1.51888	1.53165	0.576269	0.770327	0.677279	-2.13131	-1.89679	-2.06707	-2.43334
XIAP	-0.104466	0.178543	0.216241	-0.36032	-0.381735	-0.367303	-0.702406	-0.070983	-0.240155	-0.498701
OR4K15	-0.717585	-0.945021	-0.904292	-0.0672648	-0.0855144	0.0775859	0.109924	-0.00175637	0.227031	-0.0101318
PCBD2	0.0324385	0.20819	0.063132	-0.104855	0.163887	0.0851959	-0.717895	-0.856774	-0.5137	-0.666589
TRIP11	-0.621626	-0.151962	0.107609	-1.16983	-1.17747	-0.928726	0.547684	1.36313	-0.175816	-0.095913
AURKA	-0.0231039	-0.900126	-0.92055	-0.687588	-1.25167	-1.15445	0.857528	1.16908	0.178856	0.434221
TRIM27	-0.751521	-0.940901	-1.05175	-0.808093	-0.508142	-0.704756	0.652593	0.523968	0.61538	0.679977
NR1I3	-0.487054	-0.631403	-0.63353	-0.331436	-0.111837	-0.187866	-0.0158108	-0.0396328	0.0123603	0.136039
HNF1B	0.034716	0.276843	0.176563	0.722218	0.882011	0.869117	-0.870118	-2.16719	-0.600374	-1.61365
MKNK2	0.0947142	0.300457	0.263891	-0.013107	0.0946169	0.00446919	-0.171584	-1.24886	-0.146518	-1.46498
CNOT4	-0.271846	0.0506596	0.3477	-0.656911	-0.800153	-0.651317	0.0619828	0.401716	-0.3498	-0.414167
ONECUT1	-0.316041	-0.470997	-0.468404	-0.376193	-0.52416	-0.328253	0.100153	0.173479	-0.0724526	0.0020759
DNMT1	-1.0948	-1.3953	-1.42894	-1.2116	-1.43751	-0.922784	1.66266	1.93327	0.833127	0.789556
RHOU	0.839606	0.964789	0.894128	0.707471	0.458654	0.471752	-1.80933	-1.84418	-1.47445	-1.47583
ANGPTL4	-0.741134	-0.930759	-0.666903	-0.299554	-0.302092	-0.54459	0.69654	0.365498	-0.00600069	0.162526
DNM2	0.367306	0.660917	0.693437	0.28401	0.199387	0.0234926	-0.289798	-1.91891	-0.367012	-1.91119
TCFL5	-0.380949	-0.513715	-0.595991	-0.511788	-0.376313	-0.448035	0.260966	0.00239811	-0.007159	0.321845
SMAD1	0.255018	0.383874	0.45831	0.376879	0.259687	0.195885	-0.972482	-0.927862	-1.00508	-1.27123
GPR82	-0.128894	-0.164507	-0.136486	0.304024	0.381611	0.157954	-0.753221	-0.70173	-0.706217	-0.496269
STRN	-0.0567275	0.0520448	0.17191	-0.601789	-0.650992	-0.609492	0.159967	0.790037	-0.479859	-1.00869
NCOA6	-0.80978	-0.655227	-0.54461	-1.41046	-1.45037	-1.02886	1.15416	1.68912	0.196711	0.627536
CREM	-0.597375	-0.651208	-0.56131	-0.643665	-0.8198	-0.647595	0.454543	0.467481	0.393773	0.374196
KDM3B	-0.264342	-0.165875	-0.105317	-1.07087	-1.00235	-0.792652	0.591046	1.20862	-0.317811	-0.307239
ATP2C1	0.389504	0.392403	0.638267	-0.50632	-0.57294	-0.553786	-0.230988	0.179228	-0.901679	-1.05336
S100A9	-1.08994	-1.21961	-1.11702	-0.226869	-0.316414	-0.510889	0.397283	0.496127	0.646463	0.723624
ZSCAN20	-0.0869329	0.0773174	0.133457	-0.483012	-0.411067	-0.752757	-0.079524	0.384947	-0.363165	-0.631781
MBD4	0.238936	0.579732	0.658144	0.0385594	0.0244133	-0.0401817	-1.04398	-0.0182126	-1.594	-1.04969
ARHGAP11A	-0.523531	-1.03702	-0.980855	-0.684234	-1.57858	-0.900924	1.37275	1.82944	-0.122633	0.420539
ZNF468	-0.0257387	-0.0388669	-0.0497005	-0.415931	-0.414709	-0.498554	-0.360346	-0.180237	-0.155578	-0.0597543
TEX2	-0.264031	-0.555503	-0.382022	-0.349195	-0.267158	-0.232588	-0.055102	0.153955	0.107447	-0.347341
IFT52	0.0632902	-0.399251	-0.458035	-0.0869146	-0.261205	-0.109361	-0.599741	-0.339309	-0.348985	0.360138
AIFM3	0.664413	0.851566	0.696683	0.564903	0.840045	0.697334	-1.24577	-2.73421	-0.987313	-1.52397
DOCK7	0.0617415	0.246098	0.434481	-0.58732	-0.645845	-0.564729	-0.405633	0.604033	-0.475879	-0.836168
ZSCAN31	0.307279	0.30803	0.32191	0.160738	-0.0130929	0.122809	-0.911823	-0.96525	-0.864155	-0.626832
TUBB3	-0.739574	-1.578	-1.52822	-0.625189	-0.663162	-0.558198	0.837113	0.540157	0.98948	1.16568
BAZ1B	-0.689786	-0.589956	-0.569517	-1.06726	-1.28441	-0.691562	0.70106	1.81461	0.0609683	0.176948
FGD4	-0.00735075	0.208821	0.33279	0.0841698	0.0376882	-0.0561563	-0.636347	0.0913804	-0.924787	-1.26512
MS4A12	0.0040174	-0.00231392	-0.00425844	-0.21065	-0.284894	-0.255653	-0.151338	-1.10626	-0.0550657	-0.0661
NR1I2	0.392109	0.459115	0.394615	0.71506	0.72075	0.780099	-1.17688	-2.25571	-0.828957	-1.32749
MAVS	-0.182641	-0.117971	-0.0866986	-1.08323	-0.732047	-0.870247	0.262287	0.523118	0.0165469	0.149512
PRKAR2A	0.144453	0.167678	0.257879	-0.622768	-0.770448	-0.563254	-0.336755	0.240674	0.0183536	-0.646843
ISX	0.327526	0.388594	0.364727	0.349942	0.275178	0.360308	-0.88798	-1.89267	-0.665789	-0.729114
CHRM4	-0.147361	-0.327269	-0.284187	-0.441081	-0.389434	-0.242469	-0.0479504	-0.203442	0.214983	-0.234932
NAB1	-0.230133	-0.115612	0.0756761	-0.691143	-0.831036	-0.588458	0.133662	1.02721	-0.636829	-0.243695
RPH3AL	-0.0878826	-0.213759	-0.426898	-0.011873	-0.015988	0.0449817	-0.0474456	-0.595913	-0.0803311	-0.659439
HOXB9	0.0122492	-0.201848	-0.189869	-0.45474	-0.443234	-0.298176	-0.135691	-0.16112	-0.177202	-0.0412796
DGKK	-0.0135177	-0.0186222	-0.0249251	-0.0744492	-0.0328349	-0.0158252	-0.591559	-0.572772	-0.421149	-0.321247
TERF1	0.137067	0.13881	0.090353	0.0481191	-0.17382	-0.0680167	-0.78748	-0.183553	-0.887493	-0.391094
PIP5K1A	-0.204385	-0.340748	-0.387166	-0.455746	-0.656496	-0.488893	0.0280631	0.695544	-0.256317	-0.00905135
RAB27A	-0.102974	0.0834591	0.1086	0.147834	0.192938	0.431575	-0.738626	-0.3681	-1.02904	-0.798265
IFT57	0.544623	0.585465	0.592571	0.606352	0.616092	0.580507	-1.5934	-1.9232	-1.11659	-0.964701
ADGRG7	0.501411	0.651513	0.618463	0.315901	0.31535	0.333914	-1.34396	-1.9009	-0.65788	-0.895695
LILRA3	-0.812392	-0.956976	-0.859164	-0.857638	-0.721286	-0.771831	0.676985	0.720441	0.759083	0.763801
SPRED1	0.306777	0.450869	0.715186	0.160128	-0.0705246	-0.123398	-1.00868	-0.351531	-1.20073	-0.936
GPSM2	0.07569	-0.2221	-0.259068	-0.445586	-0.60317	-0.349114	0.090965	-0.052038	-0.00170023	-0.27947
ZC3H14	0.531327	0.669583	0.699942	-0.305951	-0.222337	-0.081503	-1.10917	-1.00215	-0.455798	-0.757008
KAT7	-0.608908	-0.483757	-0.307192	-1.12427	-1.21629	-0.955012	0.528813	1.08683	0.457301	0.590286
SIRT3	-0.232961	-0.270518	-0.416926	0.493406	0.624101	0.68815	-0.787885	-1.65907	-0.209781	-0.259516
PCSK9	-0.220244	-0.0957661	0.0585505	-0.541864	-0.223858	0.069727	-0.195677	-0.47017	0.411621	-0.820656
TCERG1	-0.934572	-1.02162	-1.16986	-0.953198	-0.439955	-0.361206	0.939642	1.81883	-0.0757462	0.171945
ZNF384	-0.253337	-0.344664	-0.40717	-0.522309	-0.523019	-0.533762	0.143948	0.163735	0.169797	0.0824519
AURKB	0.0358788	-0.885919	-0.825832	-0.888574	-1.14863	-1.03096	0.967545	1.15754	0.0505111	0.544859
ZC3H18	-0.938205	-1.07243	-1.08166	-0.771863	-0.711333	-0.496661	0.984605	1.27901	0.392007	0.39507
ACTR5	-0.652077	-0.865603	-1.04582	-0.845352	-0.580292	-0.627268	0.835241	0.612565	0.44223	0.709837
RAB12	-0.0261378	-0.162479	-0.216506	0.00275369	-0.267699	-0.0145298	-0.430667	0.267528	-0.683148	-0.485531
HMX2	-0.0700206	-0.372324	-0.393285	-0.542339	-0.41902	-0.394836	0.0189636	-0.0549861	0.0619144	0.155939
TAF4	-0.554268	-0.580059	-0.721357	-0.836855	-0.681859	-0.683135	0.595955	0.707138	0.28445	0.465439
NGEF	0.250455	0.52695	0.718246	0.390463	0.427664	0.33805	-0.706193	-1.82091	-0.747145	-1.37626
FNTA	-0.223853	-0.341572	-0.427076	-0.551009	-0.487393	-0.594714	0.0154957	-0.135176	0.281311	0.477346
ZNF488	-0.02235	-0.166739	0.0364096	-0.582379	-0.88911	-0.718312	0.23691	-0.248476	0.193289	0.194037
BMP2	0.413039	0.81634	1.16954	0.742249	0.431217	0.356034	-1.12002	-1.84294	-1.20783	-1.72269
TADA2B	0.126999	0.311088	0.360589	-0.129674	-0.00674488	-0.134211	-0.530727	-0.692151	-0.60184	-0.66698
MED16	-0.26901	-0.288997	-0.288362	-0.303876	-0.215754	-0.298386	-0.0762827	-1.0338	0.519847	0.295416
KIAA1804	-0.429221	-0.423097	-0.486036	-0.827461	-0.503299	-0.82108	0.390792	1.03641	-0.00218138	0.108366
MNX1	-0.0185704	0.126965	0.321105	0.317344	0.430901	0.0332445	-0.520471	-1.69615	-0.0488621	-0.898434
PPP1R2P3	0.209113	0.0882112	0.298828	0.567455	0.180373	0.36919	-1.10709	-0.882515	-0.973806	-0.702282
ZNF131	0.210318	-0.236202	-0.372852	-0.83845	-1.12106	-1.02153	0.304883	1.00544	-0.0348955	0.180421
LIG1	-1.10497	-1.61549	-1.61651	-1.06651	-0.902582	-0.770848	1.76757	1.85023	0.842712	0.700337
ZXDB	-0.504897	-0.351753	-0.173987	-0.641041	-1.057	-0.588647	0.338148	0.731967	0.187458	0.147958
EIF4A2	0.424496	0.139887	-0.0247518	0.223092	0.361641	0.0777038	-1.01554	-0.949786	-0.73729	-0.409178
POGK	-0.511609	-0.61244	-0.690779	-1.28603	-1.13939	-1.03433	0.784615	1.70649	0.47605	0.403807
PIK3C3	0.428155	0.596471	0.619546	-0.58844	-0.979586	-0.72505	-0.401185	0.198555	-0.515117	-0.528897
PYGO2	-0.565631	-0.642503	-0.663079	-0.425176	-0.245692	-0.441411	0.349048	0.388592	0.0268601	0.329564
TTF1	-0.175289	-0.194438	-0.179688	-0.566995	-0.727919	-0.642652	0.24633	1.1353	-0.817028	0.0341016
AMER1	-0.494686	-0.290663	-0.184022	-0.999218	-1.04902	-0.908068	0.398251	0.772713	0.280548	0.589697
CASP2	-0.731366	-0.945205	-0.943629	-0.603543	-0.960814	-0.642507	0.699431	1.46786	0.479815	0.30074
EID2	0.00139357	-0.204828	-0.347484	0.00670797	-0.0283552	0.0757521	-0.5813	-0.507417	-0.308247	0.0264081
ZNF408	-0.922923	-0.903211	-0.742887	-0.391729	-0.258877	-0.532863	0.545818	0.11108	0.685044	0.543344
SMARCAD1	0.182161	0.349545	0.382012	-0.742416	-0.871759	-0.623665	-0.449845	0.452572	-0.424743	-0.116933
TDRD3	-0.245689	0.489828	0.449805	0.523302	0.948126	0.749935	-1.1665	-1.34277	-1.00256	-1.26336
DFFA	-0.476046	-0.692844	-0.759129	-0.404187	-0.544864	-0.628827	0.183818	0.141061	0.642063	0.701687
CTNNB1	-0.313769	-0.261754	-0.0767679	-0.0997104	-0.259484	-0.437159	-0.185154	0.0155361	0.0278473	-0.238635
PITPNC1	-0.206845	-0.331223	-0.423175	-0.376903	-0.322667	-0.345824	0.100086	0.243516	-0.0506322	-0.104626
ZFP69B	-0.309636	-0.824485	-0.930997	-0.754576	-1.2341	-0.915099	0.477677	1.2578	0.608954	0.813148
TRIM16	-0.516807	-0.675483	-0.646312	0.18423	0.0536853	0.288423	-0.0804125	-0.124194	-0.0563723	-0.237835
PLCB3	-0.490598	-0.459466	-0.586606	-0.468214	-0.0876556	-0.0572198	0.518993	0.0454322	0.497679	-0.716024
HOXA11	0.147358	-0.308628	-0.251914	-0.238096	-0.582518	-0.705775	0.0889898	0.122637	-0.136208	0.0609228
GRHL2	-0.499384	-0.481375	-0.497704	-0.218152	-0.112612	-0.334101	0.207766	0.0720955	0.047143	0.0160454
HIST1H4C	-1.02245	-1.6253	-1.67709	-0.328186	-0.451447	-0.0551655	0.768168	1.00416	0.472033	1.11627
YBX2	0.429204	-0.189249	-0.212061	-0.415703	-0.758609	-0.641353	0.233384	0.0510263	-0.155009	-0.137202
FBXO6	-1.49789	-1.58805	-1.08079	-0.349824	-0.439546	-0.416694	0.492358	1.45219	0.485675	1.16762
SMARCD1	-0.369463	-0.807697	-0.808913	-0.71847	-1.10822	-1.00683	0.929461	1.44504	0.290187	0.380035
CAMKK2	-0.280457	-0.194007	-0.157499	-0.431963	-0.274133	-0.427807	0.0466439	-0.0261478	0.0358537	-0.0601576
XPA	0.122673	0.68371	0.641977	0.594167	0.956625	0.678208	-1.45571	-1.76724	-1.29497	-0.925786
ATF6B	-0.401608	-0.396977	-0.573492	-0.425994	0.0525387	-0.0735245	0.103711	0.12044	0.182063	-0.342934
SMAD3	-0.882235	-0.68637	-0.661849	-0.084744	-0.185381	-0.181612	0.465975	0.639242	0.102351	-0.276919
ELF3	-0.215759	-0.322874	-0.465037	0.816464	0.756159	0.743115	-0.211371	-1.05735	-0.514756	-1.26914
HGS	-0.975821	-1.16024	-1.32943	-0.637781	-0.0556448	-0.25928	1.05053	0.573546	0.618161	0.440637
DDIT4	-1.12069	-1.5126	-1.34206	-0.481565	-0.359961	-0.643108	1.16286	1.46448	0.535007	0.564755
PRKCZ	-0.0207906	0.140165	0.159143	0.0696105	0.540717	0.224267	-0.411712	-1.63935	0.120139	-0.913318
DDX20	0.0721555	-0.0297437	-0.0426976	-0.374039	-0.298221	-0.216333	-0.658303	0.159284	-0.195784	-0.128762
SOHLH1	0.0233837	-0.244982	-0.235871	-0.110137	-0.279526	-0.351967	-0.115752	-0.204647	-0.162039	-0.0260306
ACAP2	0.917504	1.1493	1.32644	-0.20511	-0.366751	-0.0856409	-1.06679	-0.460851	-1.60641	-1.30398
GRM8	0.161294	0.109878	0.0769646	0.684696	0.428617	0.448054	-0.574539	-1.40238	-0.665948	-0.965504
VAC14	-1.03805	-1.07698	-0.911276	-0.648232	-0.622978	-0.734249	1.05149	0.727585	0.847461	0.707825
TFAP4	-0.996665	-1.18374	-1.23271	-0.777857	-0.41865	-0.724173	0.849965	1.18022	0.689777	0.919953
TRAIP	-0.429803	-1.1358	-1.17314	-1.02639	-1.02574	-0.962859	1.29516	1.30195	0.549347	0.91745
STK3	-0.0241862	-0.0264236	-0.0922876	-0.575795	-0.574053	-0.569719	-0.340235	0.484407	-0.256175	0.285213
SCARB1	-0.490167	-0.494867	-0.438455	-0.0873051	0.208134	-0.0885517	0.128001	-0.746469	0.491726	-0.161248
BARD1	-0.297392	-0.544745	-0.557723	-1.19932	-1.38495	-1.00882	1.08834	1.57491	0.183447	0.480526
CHAF1B	-0.58759	-1.32019	-1.31987	-1.0068	-1.12928	-0.846648	1.47248	1.69999	0.406474	0.967855
YY1AP1	-0.528836	-0.457012	-0.551754	-0.606474	-0.578181	-0.259574	0.336547	0.72106	0.139132	0.122698
SCRIB	-0.930615	-1.04133	-1.35935	-0.756832	-0.306034	-0.480374	1.0108	0.468385	1.06742	0.668644
CENPF	0.530251	-0.307333	-0.310395	-0.827353	-1.69065	-1.10547	1.10938	1.66017	-0.669903	-0.042172
PRPF6	-0.791115	-0.977233	-1.0313	-0.821005	-0.13369	-0.383125	0.918434	0.598335	0.475774	0.500785
PPP2CB	-0.153041	0.167862	0.218795	0.358204	0.418586	0.284789	-0.776936	-0.765789	-0.69547	-0.695802
RC3H2	-0.206279	-0.142144	0.022471	-0.843207	-0.865241	-0.718206	0.33497	1.13696	0.137836	-0.495828
AKT1	-0.562179	-0.744469	-0.899271	-0.274017	-0.11421	-0.184795	0.595832	0.12303	0.381257	0.0434346
LCOR	-0.105811	0.024401	0.143888	-1.02283	-1.32265	-0.925259	0.653589	1.48354	-0.0771978	-0.485503
KMT5B	0.0372067	0.137859	0.179927	-0.534876	-0.665717	-0.631176	-0.0405733	0.864362	-0.630183	-0.349896
RBM15	-0.788196	-0.811288	-0.799792	-1.4127	-1.24602	-0.857413	1.23384	2.12342	0.33721	0.590977
ASMTL	-0.612907	-0.728969	-0.731729	0.344022	0.511876	0.600008	-0.14171	-0.797024	-0.138891	0.0653988
PDE4C	0.494885	0.717048	0.646023	0.958443	0.988375	0.814325	-1.44299	-2.18407	-1.08247	-1.5284
ARHGAP18	0.765094	0.960481	1.13812	0.31039	0.271992	0.308296	-1.64649	-0.796246	-1.65514	-1.2668
PITX3	-0.267341	-0.457123	-0.364822	-0.337944	-0.160892	-0.219278	0.025022	0.157266	0.012242	0.0137316
HTR1D	-0.632193	-0.909596	-0.87238	0.105999	-0.193128	-0.156362	0.323573	0.427964	0.290218	0.0177021
HCRT	-0.183453	-0.17097	-0.191767	-0.0973548	-0.0118561	-0.03184	-0.176886	-0.605878	0.0634272	-0.18759
ZC3H8	0.0650635	-0.432671	-0.570387	-0.843759	-1.15078	-0.855058	0.291205	0.994153	0.364061	0.55464
IL20RB	-0.379414	-0.460177	-0.362661	-0.41957	-0.659804	-0.538734	0.251762	0.400958	0.199461	0.387011
RAB22A	-0.0165058	-0.0443471	-0.113508	-0.092084	-0.129434	-0.0613417	-0.233219	0.241962	-0.728328	-0.39537
HINFP	-0.168418	-0.124092	-0.261693	-0.30744	-0.137526	-0.255154	-0.206032	-0.0909159	-0.00184261	-0.000250013
SREBF1	-0.178492	-0.0526958	-0.0500529	-0.0751197	-0.0170094	0.269964	0.00403784	-0.878937	0.351522	-0.924522
ZSWIM1	-0.739624	-0.929835	-1.07772	-0.639487	-0.44007	-0.514989	1.178	0.212194	0.876056	0.527915
BHLHE23	-0.285666	-0.407289	-0.468009	-0.0476368	-0.0657032	-0.0698595	-0.0880613	-0.0335671	-0.0694141	-0.0055639
PDZD3	0.771231	0.993483	0.892265	0.551481	0.485439	0.529066	-1.22504	-2.67069	-0.647274	-1.218
TACSTD2	-1.06109	-1.6307	-1.86307	-0.0647986	-0.102614	-0.0755379	0.838895	0.798492	0.734688	0.891053
HES6	-0.396689	-0.638472	-0.552905	-0.0923065	0.0405114	-0.199125	0.164292	-0.1765	0.227003	0.0930538
GNA11	0.506564	0.73216	0.744895	0.403588	0.467427	0.0428929	-0.613459	-1.67332	-0.591585	-1.54918
HOMER1	-0.0725146	-0.174117	-0.080926	-0.927952	-1.2923	-0.880763	0.304096	1.26587	0.089749	0.2394
TMEM189-UBE2V1	-0.324398	-0.435482	-0.397093	-0.468837	-0.484232	-0.168094	0.0686683	-0.110318	0.662635	0.131419
TIGD2	-0.145137	-0.324674	-0.4733	-0.271379	-0.251568	-0.220656	-0.137768	0.248727	-0.107649	0.158989
ACVR1	-0.720952	-0.824139	-0.825892	-0.223864	-0.554182	-0.454897	0.333456	0.853721	0.463727	0.429177
RPS6KC1	-0.48553	-0.579054	-0.657799	-0.592223	-0.764717	-0.658604	0.187472	1.60315	-0.122662	0.551612
TAF5	0.111298	-0.495176	-0.559503	-0.788873	-1.40738	-1.18044	1.02793	1.51209	-0.0820803	0.346827
MBIP	0.489396	0.551849	0.477605	0.27195	0.368101	0.375112	-1.22849	-1.25725	-0.996189	-0.560346
KDM4A	0.186105	0.415631	0.498384	-0.440367	-0.691496	-0.515645	0.0893761	-0.0894275	-0.167064	-0.792936
GNL1	-0.384252	-0.720119	-0.762167	-0.283338	-0.31127	-0.15331	0.382642	0.466948	0.0508541	0.215517
ZNF800	0.785287	1.08713	1.12237	0.0592946	-0.225365	-0.193566	-1.04767	-0.295762	-1.1523	-1.63573
CENPU	0.464694	-0.45678	-0.44096	-1.01913	-1.60997	-1.01632	1.11428	1.32149	-0.317439	0.468815
PTK2	-0.348124	-0.535582	-0.677976	-0.376729	-0.428302	-0.314102	0.388143	0.366284	0.28499	0.150349
AMBP	-0.111445	-0.0202277	-0.0851568	-0.0290347	0.135522	0.14228	-0.546303	-1.04254	0.179947	-0.112735
SMARCA5	0.142209	0.250593	0.398358	-0.304803	-0.467735	-0.114411	-0.204429	0.405429	-0.855143	-0.738975
ENPP1	0.35068	0.253178	0.099899	0.167949	0.0867994	0.105458	-0.555304	-0.885078	-0.536511	-0.574023
RB1CC1	0.428155	0.550367	0.567139	-0.555735	-0.763787	-0.653921	-0.453666	0.722687	-0.908052	-0.417298
BIRC5	0.226544	-0.710158	-0.646143	-0.766104	-1.41743	-1.06385	1.19338	1.33942	-0.173231	0.534734
CDX2	0.673243	0.815115	0.713874	0.117311	0.15068	0.244065	-0.588369	-1.74953	-0.681089	-1.1753
CEP57	0.37731	0.464769	0.395676	-0.278209	-0.454601	-0.528229	-0.568697	0.150637	-0.928097	-0.105959
ADGRF1	-0.607026	-0.294772	0.0619659	0.284561	0.220215	0.361534	-0.156835	-0.197922	-0.274171	-0.869236
PPM1A	1.30504	1.59132	1.60934	0.503447	0.416845	0.382861	-1.78945	-2.09376	-1.59071	-1.80232
PPP2R2C	-0.650101	-0.945382	-0.968947	0.0881157	-0.106239	0.179899	0.237504	0.21133	0.179606	0.309702
AGPAT1	-0.190638	-0.332598	-0.409832	0.0167164	-0.0496032	0.00291063	0.0135956	-0.814797	0.392544	-0.0851421
FADS1	-0.083522	-0.429136	-0.385644	-1.40517	-1.47238	-0.934715	0.929516	1.24731	0.414786	0.667833
MSH6	-0.170405	-0.672307	-0.765339	-1.20099	-1.61019	-0.943278	1.32612	1.65231	0.286875	0.646709
PAX4	-0.200971	-0.490292	-0.458936	-0.298458	-0.316518	-0.157852	0.144373	-0.150362	0.194361	0.288516
SCML2	0.108838	-0.408978	-0.453358	-0.861363	-0.921649	-0.950639	0.525751	0.799163	-0.0252619	0.743076
ADM2	-0.533427	-0.537447	-0.550716	-0.00484392	0.43264	-0.0187619	0.410878	0.520698	-0.803403	-0.352564
DDR1	-0.534071	-0.370199	-0.46094	1.07171	1.03645	0.983111	-0.118377	-1.15351	-0.471224	-1.40747
IQGAP1	0.0165366	0.191811	0.418967	8.29422e-05	-0.48116	-0.169077	-0.113087	0.465492	-0.707437	-1.04555
EXOSC6	-0.267912	-0.460348	-0.448398	-0.237582	-0.283277	-0.132029	0.328028	-0.337043	0.235063	0.181235
AXIN1	-0.630717	-0.702747	-0.821995	-0.344878	-0.0385032	-0.192671	0.439565	0.0816974	0.76024	0.0327417
MAP3K7	-0.29588	-0.317832	-0.206476	-1.19461	-1.267	-1.20452	0.544228	1.99465	0.171596	0.359537
TBL1X	-0.174911	-0.350517	-0.74436	-0.770536	-0.723735	-0.396249	0.468328	0.759133	0.224198	0.293314
RND3	-0.0466343	-0.209228	-0.200345	-0.050259	-0.174605	-0.142752	0.18638	1.04054	-0.995886	-0.818757
LPAR1	-0.119752	-0.358318	-0.379066	-0.236392	-0.746321	-0.211554	0.141847	0.148343	0.0809397	0.271223
ATRIP	-0.868628	-1.11009	-1.25348	-0.62357	-0.338174	-0.514021	0.909106	1.03639	0.703454	0.650435
GPHN	-0.024585	-0.211951	-0.376342	-0.357417	-0.803777	-0.21757	-0.00198915	0.352895	0.0721864	0.175106
ZBTB7A	-0.0646698	0.225154	0.0670522	0.0336851	0.126209	0.127528	0.0844791	-0.864959	-0.0121638	-1.11006
FOXD2	0.299796	0.499133	0.480745	0.658412	0.718499	0.69846	-0.845334	-1.86797	-0.719586	-1.30757
DEDD	-0.196713	-0.296451	-0.3265	-0.104628	-0.172593	-0.0814985	-0.143378	-0.119473	-0.0576905	0.114395
KLRC2	-0.276939	-0.312455	-0.176618	-0.302462	-0.302737	-0.35466	0.0367216	0.0340746	0.0402829	0.238288
CSNK1G1	-0.484421	-0.274668	-0.0653056	-1.01733	-1.20504	-0.937775	0.752592	1.59454	-0.0293691	0.294432
ARHGAP26	0.0664685	0.16232	0.109778	0.527771	0.42447	0.46218	-0.361793	-0.594864	-0.765345	-1.40155
CREB3L1	0.00734014	0.0199176	-0.0118374	0.21849	0.587639	0.318963	-0.160701	-0.8069	-0.720898	-0.821846
RNF20	-0.0513133	0.125385	0.299793	-1.04522	-0.817075	-0.819071	0.395274	1.21818	-0.668277	-0.000496514
CRY1	0.341595	0.255375	0.277372	0.267486	-0.0451377	-0.039888	-0.873421	0.0778875	-1.04105	-0.574578
SMAD5	0.471624	0.540936	0.624716	-0.15441	-0.381799	-0.236223	-0.553533	-0.0248189	-0.789368	-0.833967
FHL2	-0.183549	-0.276354	-0.275852	0.545288	0.551921	0.376376	-0.356268	-0.863139	-0.20902	-0.636133
NDRG2	0.307815	0.599565	0.710388	0.560281	1.17667	0.87479	-1.07974	-2.10801	-1.09895	-1.26303
JARID2	-0.719575	-0.718635	-0.586349	-1.29643	-1.28421	-0.99066	1.2386	1.73667	0.682035	0.618399
MBD3	-0.786066	-0.766321	-0.747496	-0.763609	-0.294117	-0.389811	0.787908	0.0382771	0.796698	0.804623
CTNNAL1	0.202739	0.103318	-0.0374974	0.377413	0.0449874	0.264227	-0.717444	-0.600574	-0.667064	-0.2842
SRC	-0.796072	-0.93726	-0.851108	-0.361827	-0.142952	-0.175527	0.680765	0.562479	0.506849	0.204416
ZNF837	-0.122828	0.061877	-0.11658	0.260607	0.228742	0.364811	-0.44234	-1.29815	-0.139804	-0.101838
CENPK	0.598637	-0.240987	-0.215168	-0.976128	-1.61229	-1.19349	0.759388	1.17853	-0.104005	0.502782
OR10G9	0.00495288	-0.0119345	-0.0102138	0.0607634	0.0656649	0.0816048	-0.29659	-0.657829	-0.198963	-0.339179
ERBB3	-0.545577	-0.387133	-0.651028	0.490993	0.398309	0.372648	0.0432954	0.298782	-0.513267	-0.793573
TEC	-0.0319702	0.0195748	0.0340033	-0.248401	-0.384766	-0.205068	-0.0922355	-0.0848796	-0.0531717	-0.239498
IGFBP3	-0.320348	-0.908701	-0.927985	0.0371535	0.182714	0.0726365	0.141819	0.0546611	0.303686	0.0860295
XPO1	0.525739	0.252281	0.17714	-0.742678	-1.20159	-0.755367	0.235871	1.23362	-0.581228	-0.420978
BARX1	-0.386933	-0.513985	-0.558268	-0.0786022	-0.188274	-0.13905	0.165138	0.14668	0.135554	0.156735
ZNF544	-0.0248588	-0.452344	-0.508543	-0.518659	-0.56787	-0.65477	0.306374	0.384292	0.371036	0.404958
CC2D1A	0.188143	0.36802	0.253171	-0.54861	-0.321341	-0.210722	0.389912	-0.884584	0.366171	-0.859055
MYD88	-0.388761	0.469423	1.11227	-0.0658018	-0.179744	-0.0593418	-0.390839	-0.875069	-0.0262889	-0.848295
RIN1	-1.62906	-1.77121	-1.858	-0.120022	-0.0101407	-0.0334326	1.02532	0.799949	1.30274	1.05422
TP53BP2	-0.328382	-0.372657	-0.311665	-0.66028	-0.766809	-0.703563	0.537045	1.6924	-0.327063	0.00209503
ARID1A	-0.686484	-0.347549	-0.202176	-1.26531	-1.17492	-1.08869	1.08794	2.03269	0.270377	0.14238
CARD10	-0.669762	-0.735011	-0.921319	0.476862	0.366882	0.489337	0.543041	-0.363826	0.336041	-0.750513
RCOR2	-0.101433	-0.756802	-0.701249	-0.701826	-0.995629	-0.931209	0.832123	1.16603	0.401865	0.567326
ZNF217	-0.155147	-0.160911	-0.145699	-0.711258	-0.787373	-0.635612	0.382863	1.40133	-0.292179	-0.113209
AKIRIN2	-0.33704	-0.673904	-0.602307	-0.636399	-0.751101	-0.74461	0.725857	0.579256	0.542652	0.685968
SORT1	0.469923	0.603932	0.622151	0.482715	0.424301	0.416783	-1.00183	-1.12598	-0.814772	-1.28884
ZZZ3	-0.0706717	-0.0115126	-0.00236991	-0.784316	-1.16212	-0.661608	-0.0639477	0.813266	0.281869	0.454404
MUTYH	-0.943496	-0.978542	-1.18763	-0.47648	-0.337885	-0.298268	0.840351	0.583136	0.951154	0.660486
NF2	-0.437629	-0.46972	-0.440377	-0.638647	-0.471199	-0.740674	0.592759	0.354581	0.914592	0.154562
GSK3B	-0.0156102	0.26275	0.409319	-0.641549	-0.2681	-0.35917	-0.074691	0.783719	-0.466591	-0.80648
WASF2	0.210184	0.382559	0.320351	-0.607519	-0.799085	-0.813869	0.364759	0.449011	-0.146036	-0.525947
KLF1	0.00805296	-0.253567	-0.273593	0.0945268	-0.130174	0.187396	-0.263311	-0.650528	0.139837	-0.0237953
OR4D6	-0.22154	-0.228916	-0.21514	-0.102437	-0.0858674	-0.117088	-0.170614	-0.0847839	-0.0510488	0.130145
SCX	-0.627796	-0.570799	-0.952113	-0.414296	-0.0266553	-0.0282388	0.529298	0.082704	0.432555	0.429495
GTF2I	-0.559355	-0.47262	-0.359554	-1.17073	-1.17432	-0.993397	0.877367	0.988827	0.85725	0.866042
MYBL1	0.450881	0.0175009	-0.0875732	-0.701709	-1.07724	-1.02701	0.0484395	0.941629	-0.186776	0.482536
CYP24A1	-0.388114	-0.480802	-0.445263	-0.442357	-0.577595	-0.434576	0.489707	0.637831	0.196996	0.306519
PRKD3	0.405016	0.372754	0.549214	-0.494267	-0.491033	-0.480265	-0.399374	0.290726	-0.765029	-0.123734
RBM10	-0.771814	-0.805993	-0.896808	-0.955898	-0.511018	-0.396815	1.15834	0.586005	0.8965	0.564195
RING1	-0.472761	-0.472631	-0.509739	-0.353557	0.0599657	-0.091162	0.215818	-0.0435128	0.336078	0.201392
VEGFB	-0.604948	-0.95161	-0.977433	0.068339	0.229139	0.136134	0.130872	-0.307075	0.386693	0.766226
CTNNBIP1	0.458175	0.705545	0.693658	0.370991	0.686606	0.644573	-1.14158	-1.68227	-0.583969	-1.27427
BCLAF1	-0.169471	0.10939	0.304518	-0.801269	-0.896813	-0.617533	0.466287	1.53984	-0.821199	-0.235462
NFYB	-0.00570564	-0.0476286	0.0782264	-0.0807945	-0.125593	-0.187116	0.0463553	0.749953	-1.14122	-0.407937
PKD1L2	-0.33832	-0.447342	-0.422978	0.0247271	-0.00691291	0.160611	-0.198964	0.00079222	0.129144	-0.021371
RRM2	0.0673316	-0.738195	-0.699493	-1.00855	-1.52605	-1.02371	1.40754	1.73438	0.0116844	0.661861
ADNP	-0.392334	-0.500606	-0.464579	-0.886486	-0.911858	-0.790065	0.714704	1.22269	0.350083	0.548392
ARL8A	-0.634954	-0.717971	-0.750418	0.020474	0.208087	0.134365	0.330655	0.265173	0.087287	-0.0510739
NR1H4	0.104085	-0.0470053	-0.164757	0.889365	0.84729	0.646739	-0.91405	-1.72348	-0.342158	-0.403266
ALCAM	-0.142329	-0.0972753	-0.0943456	0.154759	0.0172595	0.191152	-0.307947	0.353847	-0.569178	-0.611694
RASAL1	-0.459428	-0.673078	-0.674322	-0.259242	-0.0759895	-0.0991608	0.531941	0.381314	0.129443	0.0955985
SUPT20HL2	0.12702	0.0589427	-0.192139	-0.0524865	-0.0570348	-0.110002	-0.227375	-0.362236	-0.0701375	-0.215788
CDK6	-0.638278	-0.645734	-0.473671	-0.636489	-0.536881	-0.470331	0.627497	1.45236	0.160719	0.0604215
CXCL14	-0.153722	-0.17914	-0.0171874	0.412282	0.175804	0.355709	-0.334784	-0.892005	-0.261238	-0.183393
TFAP2C	-0.516599	-0.383069	-0.285234	-0.430472	-0.432106	-0.379295	0.224548	0.47867	0.277159	0.37945
PTTG1	0.427364	-0.509605	-0.531558	-0.655403	-1.48653	-1.02879	1.16889	1.4604	-0.309786	0.403219
UNC5D	-0.0876923	-0.134569	-0.182979	0.0965381	-0.0175368	0.0250292	-0.137351	-0.173725	-0.189043	-0.254619
OTUD7B	-0.400056	-0.144132	0.0963294	-1.23375	-1.09037	-1.1047	0.769628	1.68925	0.261706	0.100249
VAV2	-0.696115	-0.575346	-0.646452	-0.794581	-0.719813	-0.521605	0.805458	1.09635	0.514774	0.482362
OR4D10	-0.115953	-0.133202	-0.151685	-0.0963029	-0.145019	-0.102001	-0.039287	-0.113909	0.004833	-0.161865
FOXK2	-0.98476	-1.32711	-1.42313	-0.635876	-0.602268	-0.370131	1.24093	1.24879	0.967147	0.842127
ZNF668	-0.63795	-0.78199	-0.78406	-0.696166	-0.205028	-0.693954	0.50979	0.229143	1.00553	1.01523
OR4F4	-0.0644721	-0.0611248	-0.0573501	-0.0577833	-0.0509684	-0.0580809	-0.219049	-0.234037	-0.113031	-0.116495
BTRC	-0.330066	-0.256143	-0.202732	-1.16006	-1.29399	-0.966694	0.6609	1.47511	0.339694	0.705812
ID2	0.813563	0.899964	0.919193	0.687763	0.649722	0.797074	-1.48693	-1.95279	-1.1212	-1.22373
E2F3	-0.228369	-0.944149	-1.01569	-0.736134	-1.52294	-1.06628	1.16245	2.29127	0.296999	0.747509
NUDT4	-0.230019	-0.223523	-0.190665	-0.162562	-0.185601	-0.189688	-0.209635	-0.0965904	0.189603	0.284638
ZWINT	0.136506	-0.755323	-0.68638	-1.03855	-1.33958	-1.08907	1.44217	1.69636	0.0280595	0.592013
GIT1	-0.737783	-0.844978	-0.80182	-0.435833	-0.485724	-0.266397	0.899099	0.570868	0.576026	0.512979
AMELX	-0.149996	-0.203511	-0.185929	-0.147715	-0.162746	-0.13654	0.0821581	-0.197072	0.0563315	0.0420278
IFNAR2	0.239938	0.622099	0.922912	0.184803	0.0417397	0.129138	-0.922445	-0.942272	-0.676052	-0.595129
OR13G1	-0.264114	-0.342084	-0.376833	-0.0802464	-0.223341	-0.0847189	0.0922731	0.0973052	0.000854272	0.188907
FLII	-0.200793	0.0210208	-0.00779518	-0.10178	-0.284647	-0.0189152	0.223904	-0.238992	0.0856553	-0.467894
GABRA2	0.257098	0.368965	0.432794	-0.138069	-0.0729099	-0.0340672	-0.393139	-0.953187	-0.140095	-0.316572
DMRTA1	-0.266643	-0.275379	-0.24601	0.166376	0.0800863	0.222561	-0.227319	-0.636037	-0.0090092	0.206493
BLNK	0.640604	0.946055	1.09418	0.782341	0.770067	0.719296	-1.19615	-1.8201	-1.28184	-1.63317
SLTM	-0.87451	-0.495027	-0.479625	-1.48101	-1.22035	-1.20585	1.46334	2.85996	0.0644879	0.391078
PSRC1	0.355784	-0.595832	-0.557076	-0.8516	-1.33567	-1.16144	1.0934	1.39425	0.0578906	0.629815
NKX2-5	-0.260259	-0.346583	-0.326226	-0.161479	-0.144399	-0.199095	0.153493	0.14764	0.135266	0.0390962
ZBED1	-0.100255	-0.144688	-0.33626	-0.00679726	-0.0859982	0.106897	-0.173329	-0.366298	0.392361	-0.247299
NEO1	0.538226	0.902162	0.901715	0.422969	0.346386	0.403202	-0.738871	-1.19799	-0.894751	-1.64208
MTF2	0.561584	0.587677	0.627933	-0.611986	-0.283333	-0.389412	-0.298582	0.482817	-0.973877	-0.661526
DGKA	0.113148	0.621925	0.650815	1.13103	0.777765	0.906009	-0.855955	-1.68133	-1.00131	-1.61864
DMAP1	-0.150256	0.0629341	-0.164991	-0.275768	0.186164	0.00517032	0.129928	-0.836476	0.447943	-0.352006
FBXO11	-0.121105	0.0933872	0.24071	-1.11992	-1.00675	-1.08517	0.628129	1.76097	-0.296096	-0.0413223
DKKL1	-0.205789	-0.29679	-0.326674	0.0248806	-0.0234862	0.0684169	-0.0670139	-0.211487	0.0522751	0.0424368
GTF2A1	0.11441	0.0988383	0.15377	-0.524843	-0.676212	-0.582101	0.0244911	0.971778	-0.0207277	-0.499128
TAOK3	0.448195	0.67652	0.855053	0.569466	0.4594	0.542706	-0.901028	-0.629041	-1.36503	-1.59501
CCNA2	0.462717	-0.461639	-0.452616	-0.702983	-1.49608	-1.01727	1.03149	1.341	-0.112997	0.473307
MORC1	-0.0270024	-0.0308355	-0.0321317	-0.0201557	-0.0414678	-0.0208052	-0.0881607	-0.321537	-0.0596459	-0.291921
OR1C1	0.0535893	0.070658	0.0468541	0.0269914	0.09025	0.0361371	-0.306649	-0.535491	-0.218921	-0.19494
OR6A2	-0.211091	-0.223934	-0.245644	-0.0423883	-0.0336911	0.0205693	-0.0854701	-0.0808519	0.0172573	-0.0453616
MSH2	0.105574	-0.555157	-0.665132	-0.781516	-1.33418	-0.781805	1.17217	1.60859	-0.0706864	0.375761
NSD1	-0.635718	-0.267509	-0.144007	-1.35416	-1.3269	-1.04061	1.16335	2.31492	0.24614	0.123898
FGFRL1	-1.0037	-1.07658	-1.21319	-0.624468	-0.429086	-0.35684	1.00578	0.721868	0.983366	1.07461
MSN	-1.05643	-1.38446	-1.50884	-0.449918	-0.620775	-0.574479	1.165	1.44631	0.870977	1.19738
USP22	0.127873	0.0247801	-0.159615	-0.602599	-0.652198	-0.438277	0.19752	0.188334	0.420333	-0.0202547
F3	-0.489629	-0.396403	-0.353483	-0.0774193	-0.288064	-0.185667	-0.00101165	0.286763	0.275926	0.321771
OR14A16	-0.0847023	-0.209301	-0.186877	-0.0437239	-0.030612	-0.039327	0.0967924	0.025873	-0.0479799	-0.385072
TBC1D10B	-0.449387	-0.601938	-0.549628	-0.388528	-0.140524	-0.370296	0.673211	0.450746	0.465497	0.0129921
SMAD2	0.225575	0.258313	0.260842	-0.119922	-0.0634128	-0.0556129	-0.243755	0.229482	-0.580006	-0.801196
USP6NL	-0.144371	-0.0495532	-0.0595027	-0.592344	-0.630455	-0.493524	0.189879	0.642546	0.271581	-0.0174203
BAIAP2L2	0.0137867	0.0685975	0.0774936	0.62427	0.393623	0.63701	-0.100553	-1.62628	0.195745	-1.16591
GTF2H2C	0.147773	0.128739	-0.0448391	-0.217379	-0.199598	-0.0296968	-0.446872	-0.126088	-0.173864	0.0807398
ASH2L	-0.00607737	0.0392939	0.037931	-0.00067397	-0.045071	0.124444	-0.240891	-0.4493	-0.119644	-0.216004
TBC1D22A	-0.474379	-0.508025	-0.456988	0.657625	0.626928	0.36342	0.220183	-1.22595	0.445308	-0.521341
OR7D4	-0.0599598	-0.0804251	-0.0867196	-0.0213756	0.053416	0.0288649	-0.207211	-0.0609785	-0.186483	-0.248261
SOX4	-0.652465	-0.836101	-0.836409	-0.75455	-0.906799	-0.8065	1.07661	1.80889	0.327871	0.735255
RASEF	0.177647	0.179927	0.252523	0.112448	0.027745	-0.0115885	-0.241322	0.0109923	-0.394504	-0.95321
PDE4D	0.337299	0.318143	0.154905	0.336406	0.110634	0.21997	-0.753475	-0.27282	-0.709522	-0.57715
ELP2	-0.11569	-0.189102	-0.220662	-0.506652	-0.665419	-0.609923	0.0998036	0.471974	0.195736	0.709397
SOX15	-0.315546	-0.521721	-0.416452	-1.03086	-1.08656	-0.365462	0.649715	0.861919	0.693405	0.703192
SUV39H2	0.525233	-0.299033	-0.310024	-0.985998	-1.67384	-1.09601	0.903827	1.32726	0.163469	0.61932
IRX4	-0.190352	-0.239085	-0.18342	-0.180608	-0.154332	-0.350213	0.0104008	0.0401572	0.257413	0.166985
TFIP11	-0.16015	-0.186866	-0.0941593	-0.259741	-0.316605	-0.119183	0.255223	-0.0281429	0.351819	-0.259437
RASSF7	-0.0039712	0.212923	-0.0342869	0.475211	0.650202	0.47237	-0.587711	-1.5472	0.129153	-0.583772
ELP3	0.0973574	0.165904	0.231781	0.107015	0.0308551	0.0594302	-0.434734	-0.481933	-0.327786	-0.262153
OR2T34	0.0670513	0.101159	0.129102	-0.00924023	0.00850674	0.120044	-0.284292	-0.258756	-0.265962	-0.419278
ITPK1	-0.0208914	-0.0387711	-0.0418164	0.31841	0.167109	0.242929	0.0525705	-0.708723	-0.0850561	-0.689232
PIK3R2	-0.404225	-0.458637	-0.592081	-0.511448	-0.335185	-0.31526	0.727357	-0.0699023	0.731329	0.428684
RGS10	-0.0713277	0.0955638	0.23964	-0.101204	-0.119857	0.056527	-0.49496	-0.333189	-0.23644	0.171688
HOXA10	0.171693	0.0753728	0.109508	-0.185937	-0.343269	0.0346298	-0.249443	-0.0477757	-0.235701	-0.121608
ZDHHC21	0.619108	0.909945	0.962757	0.0623512	0.156326	0.0335099	-1.01153	-0.492685	-1.05332	-0.978976
ZNF774	0.446101	0.581535	0.453423	0.343798	0.58531	0.418877	-0.756687	-0.633504	-1.18091	-1.04867
OR4D9	-0.0674614	-0.10011	-0.0896082	-0.112249	-0.387849	-0.0798541	-0.0168652	0.0917028	0.0060475	-0.0315611
PLCE1	1.37631	1.69748	1.67566	0.377097	0.208559	0.38649	-1.46167	-2.23556	-1.11198	-1.69881
ZNF679	0.0721029	0.0934543	0.0949455	0.0263328	0.023823	0.0138637	-0.275151	-0.416565	-0.156013	-0.261967
UHRF1	-0.292195	-1.2662	-1.2957	-0.836104	-1.55752	-1.0114	1.59406	1.85678	0.988936	1.03588
TAAR1	-0.290626	-0.368846	-0.359213	-0.00438241	-0.0867054	-0.00608968	0.0163009	-0.0161702	0.120853	0.214636
RPS6KA6	0.51572	0.626508	0.648621	0.038294	-0.175407	-0.103436	-0.88457	-1.21389	-0.0436336	-0.183406
HIF1AN	-0.309164	-0.0661116	0.102183	-1.09673	-1.02995	-0.884434	0.726435	1.16067	0.479292	0.145637
OR6T1	-0.0903157	-0.106207	-0.0915643	-0.0281506	-0.0273317	9.65518e-05	-0.113223	-0.286675	0.154517	-0.182593
FOXP1	-0.0194733	0.533104	0.560912	0.534979	0.758491	0.714777	-0.731345	-0.784483	-1.0894	-1.24894
EXT2	0.166802	0.056692	0.352674	0.576947	0.265211	0.2322	-0.522747	-0.748885	-0.446736	-0.702753
OR5M3	-0.0631942	-0.105859	-0.12852	-0.0772062	-0.210645	0.000650291	0.0504571	-0.153879	-0.0301988	-0.0503492
MCM8	0.315921	-0.133765	-0.225508	-0.779397	-1.22627	-0.885525	0.681794	0.984818	0.130776	0.371787
TNFSF9	-0.695649	-1.08741	-1.29725	0.262555	0.162896	0.14393	0.349587	0.211349	0.648454	0.539446
BEX3	-0.183437	-0.362722	-0.464917	0.0343674	-0.174308	-0.0978483	0.00608467	-0.0309009	0.237419	0.275323
IHH	0.328752	0.476199	0.545193	0.605861	0.624293	0.420124	-0.302853	-1.54465	-0.481879	-1.42887
ITGAV	-0.522587	-0.668366	-0.607754	0.22357	0.217289	-0.0850761	0.182198	1.45127	-0.792634	-0.152514
LGALS9	-0.454171	0.9518	2.3978	0.213037	0.398778	0.313782	-0.880603	-1.64676	-0.933514	-1.10706
TMEM30A	0.869932	1.06059	1.17922	0.248025	-0.156695	0.133409	-1.15114	-0.36772	-1.29167	-1.27057
NR0B1	-0.439329	-0.59387	-0.576212	0.287124	0.143668	0.322056	0.134323	0.00363379	-0.0731514	0.0464226
EPHA2	-1.07471	-1.32332	-1.47408	-0.0500797	-0.0384311	-0.155917	1.14905	1.19976	0.981445	0.0435713
BARHL1	-0.0755138	-0.282412	-0.347077	-0.0501359	-0.0279741	-0.0310174	-0.00610843	0.109593	-0.00707602	-0.024257
LALBA	0.108436	0.111149	0.10453	0.069793	0.0422324	0.0865049	-0.227563	-0.445634	-0.165527	-0.42158
MAP3K2	0.0994748	0.266982	0.469825	-0.516779	-0.874888	-0.686876	0.201842	1.01766	-0.357866	-0.346618
TSPAN12	1.04171	1.3887	1.30549	1.28464	0.926464	1.12648	-1.96595	-2.54547	-1.45072	-1.83831
TCEAL1	0.852371	0.934699	0.870344	0.54575	0.699347	0.521801	-1.67442	-1.87882	-0.813411	-0.776401
CGB8	-0.585782	-0.761596	-1.04863	0.197845	0.00901789	0.0934037	0.519962	0.372215	0.120304	0.364644
CHURC1	0.979463	1.21899	1.33277	1.03313	0.844852	0.679212	-1.84353	-2.02274	-1.56071	-1.37771
MED13	-0.358126	-0.209489	0.0188568	-0.881287	-1.14885	-0.744952	0.641997	2.02322	-0.168219	0.116724
VAV3	0.385079	0.444451	0.559402	0.419454	0.379972	0.485861	-0.766117	-0.964232	-0.789777	-0.862935
OR12D3	-0.0468319	-0.0635885	-0.0966509	-0.0411836	-0.0142578	-0.107042	-0.0203469	-0.13597	-0.138748	-0.0387759
OR10P1	-0.170891	-0.164403	-0.139132	-0.0361161	0.012702	0.0321832	0.019573	-0.0769442	-0.0242707	-0.151307
FGF13	-0.0339529	-0.0949563	-0.168233	0.230174	0.26489	0.309468	-0.359267	-0.407663	-0.391214	-0.0455106
OR9Q2	-0.151603	-0.229928	-0.237056	-0.0188731	-0.124018	0.0337086	-0.00596888	0.0842168	-0.103921	0.0633
CDK12	-0.984674	-1.00903	-0.896858	-0.990985	-1.19412	-0.954605	1.37918	2.74323	0.517039	0.704251
ZNF367	-0.108064	-0.872206	-0.9053	-0.969795	-1.65195	-1.03646	1.76283	2.23393	0.0606994	0.800058
TICAM1	-0.961079	-1.02375	-1.00313	-0.355506	-0.199988	-0.367112	1.48875	0.774363	0.982764	-0.0102485
OR5AR1	-0.114503	-0.166209	-0.153313	-0.0387927	-0.036179	-0.0134463	-0.0603444	-0.0336751	0.00839224	-0.0635066
CRBN	0.820538	1.0246	1.17267	0.667822	0.981646	0.778144	-2.05849	-1.72411	-1.33777	-0.995545
TOB1	-0.659657	-0.628856	-0.53135	0.12098	-0.0711246	0.272237	0.312067	0.284456	0.120903	0.111913
KDM5A	-0.637519	-0.538928	-0.383235	-1.26679	-1.47286	-0.955281	1.17828	2.61956	0.305754	0.483059
RAP1GAP2	-0.0226453	0.0432314	-0.135442	-0.332043	-0.330148	-0.402758	0.202825	0.350616	0.0988986	-0.140089
RFC4	0.203827	-0.470523	-0.491837	-1.08353	-1.33874	-1.06093	1.27768	1.42369	0.0873852	0.797849
OR4C16	-0.00887359	-0.0108873	-0.00477556	0.00920029	0.0385259	0.0225493	-0.135844	-0.138807	-0.0875924	-0.336796
TCF20	-0.931669	-0.762989	-0.759986	-1.24816	-1.28825	-1.05646	1.59111	2.37738	0.700734	0.73486
WHSC1	-0.181889	-0.722792	-0.829203	-0.914128	-1.41338	-0.940785	1.61123	1.94657	0.236245	0.564969
FOXJ3	0.27482	0.42253	0.36927	-0.417934	-0.634263	-0.708943	0.094768	0.554026	-0.202669	-0.394653
LBX2	-0.923397	-1.10665	-1.25134	-0.872616	-0.532661	-0.555134	1.0661	1.39251	0.975679	1.1655
ABCB1	0.0311534	-0.12473	-0.13745	0.355219	0.606939	0.456997	-0.594003	-1.15243	0.0902106	-0.173302
EFNA1	-0.175058	-0.140502	-0.244801	0.0097894	0.393046	0.129774	0.121981	-0.582119	0.0347491	-0.187349
OR4N2	0.0716921	0.0431522	0.0226643	0.0484212	0.0289038	0.0162745	-0.163505	-0.273348	-0.158626	-0.275582
OR6C2	-0.202083	-0.240581	-0.257609	-0.00100592	-0.0811565	-0.0381001	0.0233317	0.0660649	0.0826424	0.0144677
RBL1	-0.0353639	-0.58981	-0.712963	-0.899498	-1.59362	-1.02508	1.3222	1.8425	0.295259	0.763497
GHRH	0.00304162	-0.00420988	-0.00703161	0.00276588	0.0260377	0.0269774	-0.130142	-0.236705	-0.151565	-0.155513
ACVR2A	1.07586	1.36349	1.22818	0.462777	0.407209	0.305685	-1.30159	-1.43631	-1.47609	-1.25392
APPL1	0.638318	0.817747	0.972728	-0.331591	-0.518295	-0.163798	-0.368172	0.272088	-1.33849	-0.603751
ARHGAP42	0.229724	0.398994	0.483819	0.526136	0.281596	0.252325	-0.776566	-0.0947178	-0.889326	-1.03465
FFAR4	0.145553	0.183025	0.199715	-0.202898	-0.109084	-0.0861042	0.356875	-0.183575	-0.408108	-0.510133
TSC22D4	-0.558826	-0.438844	-0.418788	0.0250079	0.157329	0.111811	0.45778	-0.0910337	0.142229	-0.000450952
GAB1	0.885869	1.1847	1.19145	0.618267	0.48598	0.58053	-1.17918	-1.14306	-1.55342	-1.67814
GPR22	-0.0338637	-0.0319747	-0.0191244	-0.0187188	-0.00316307	-0.0399283	-0.00172034	-0.160437	-0.131386	-0.147718
PRKACA	0.46768	0.518828	0.630819	0.0635166	0.15705	0.173333	-0.699785	-0.873682	-0.453299	-0.572316
NPY4R	0.479026	0.655679	0.656189	0.314489	0.246151	0.244188	-0.643212	-1.74755	-0.222802	-0.569143
INSL4	-0.210294	-0.315607	-0.383089	0.287435	0.0595346	0.201651	0.00606501	0.159324	-0.171001	-0.217856
KIR2DL4	-0.514227	0.194217	1.25301	-0.416005	-0.463783	-0.505841	-0.136049	0.130627	-0.088253	-0.0345612
FRAT2	0.143441	-0.0614175	-0.329499	-0.0762464	-0.143999	-0.0520288	0.0358043	-0.191618	0.0293925	0.0799334
AKAP5	0.749131	1.05328	1.31038	-0.0984785	-0.0694322	0.0666122	-1.03935	-0.890548	-0.804295	-0.840282
GATAD2A	-0.762851	-0.843815	-0.862432	-0.732045	-0.669267	-0.69366	1.46179	0.951769	1.1749	0.414026
CD3EAP	-0.363291	-0.555028	-0.598838	-0.516022	-0.74947	-0.750151	0.653263	1.11039	0.648153	0.561994
SCAP	0.0640465	0.050935	-0.0678217	-0.324169	-0.180151	-0.315881	0.294503	-0.401128	0.549056	-0.22785
ZBTB41	0.0469372	-0.000304818	-0.123766	-0.154101	-0.0201385	-0.176964	-0.253778	0.906677	-0.419077	-0.363727
OR5D18	-0.00403303	-0.00470877	-0.012273	-0.114577	-0.105824	-0.136904	-0.0576029	-0.0128366	-0.0439204	-0.0634649
PDE9A	0.43764	0.530177	0.282985	0.789014	0.875484	0.665534	-0.72548	-1.53372	-0.794674	-1.08066
NKX2-6	-0.0156754	-0.0171038	-0.0248886	-0.0957312	-0.153872	-0.0915421	-0.0337132	-0.00438146	-0.120702	0.00621104
OR2W5	-0.0660768	-0.0913398	-0.10175	-0.101315	-0.00713755	-0.0821893	-0.000810646	-0.0147257	-0.0523251	-0.033203
RAB26	-0.521428	-0.665997	-0.857468	-0.309163	-0.267875	-0.149671	0.766267	0.362624	0.456727	0.638648
DEPDC1	0.755815	0.0449055	-0.0358318	-0.869283	-1.42183	-0.974136	0.838766	1.13418	-0.225327	0.20612
SLC20A1	-0.166969	-0.162126	-0.0088964	-0.255876	-0.435514	-0.422749	0.303746	0.730426	0.16573	-0.292956
OR52K1	-0.0484688	-0.132417	-0.365788	-0.173032	-0.155869	-0.105882	0.124431	0.0685334	0.0515703	0.19193
OR5M9	-0.121845	-0.124349	-0.104507	-0.089428	-0.0426024	-0.0560091	0.0660557	0.0292325	-0.0371045	-0.0639423
OR10A5	-0.0400732	-0.0444053	-0.0342472	-0.0994559	-0.042761	-0.0596502	-0.050635	0.00396542	-0.0681645	-0.106221
DHFR	0.371881	-0.135381	-0.194653	-0.430932	-0.802479	-0.459253	0.226871	0.389449	0.150131	0.349221
FOXA1	0.222254	0.433669	0.582044	0.00879613	0.0406038	0.0772366	-0.558916	-0.445961	-0.26459	-0.625848
ERBB2	-0.418353	-0.234075	-0.394376	0.825543	0.830722	0.88208	0.0611403	-0.766177	0.0491618	-1.36374
CBX8	-1.05478	-1.45155	-1.62717	-0.428937	-0.435763	-0.664543	1.26022	1.7257	0.843799	1.30611
HIPK2	-0.542338	-0.324008	-0.196827	-1.03247	-0.83052	-0.811087	0.96588	1.68424	0.466077	0.0962354
POU1F1	-0.0409158	-0.0349705	-0.0580049	0.0233686	0.0310836	0.0368148	-0.0634651	-0.149568	-0.0890916	-0.179819
OR13C2	-0.103353	-0.187721	-0.141175	0.0116992	0.00167006	0.00305249	-0.0317153	-0.0374655	-0.0438679	0.00575607
KIF11	0.3011	-0.561607	-0.653892	-0.603582	-1.75898	-1.10005	1.56679	2.05653	-0.275493	0.506987
GSTT1	0.0461887	0.149926	0.035639	0.284055	0.339893	0.161643	-0.397561	-0.812357	-0.14395	-0.184465
CXXC5	-0.55052	-0.721023	-0.82927	0.487326	0.478274	0.277071	0.145421	-0.55272	0.523703	0.221917
ZBTB9	-0.33177	-0.433577	-0.429963	-0.899569	-0.840918	-0.872101	0.751028	1.04964	0.769528	0.72011
OR2AT4	-0.201445	-0.273002	-0.29843	-0.00419437	0.127903	0.0878475	-0.00226154	0.010505	0.0651451	-0.0288479
SSX3	-0.0700172	-0.115095	-0.121569	0.0148008	0.0193199	0.0109579	-0.0492746	-0.0992657	-0.0430962	-0.0617643
LANCL2	0.144636	0.130555	0.0795547	0.0425538	0.028484	0.0332042	-0.329862	-0.4367	-0.140372	-0.0632812
BDP1	-0.492217	-0.104688	0.0898515	-1.24361	-1.20016	-0.864083	0.934706	2.26294	-0.0317452	0.139619
OR56A5	-0.119969	-0.162555	-0.15486	-0.115986	-0.0404979	-0.124438	0.0795473	0.0315756	0.0607441	0.0416633
JAG1	0.0287309	-0.00139681	-0.0902447	-0.184161	-0.224876	0.0813647	0.0773406	-0.0469779	0.00247598	-0.137189
EREG	-0.372488	-0.265897	0.168089	-0.0859289	-0.25315	-0.436116	0.233994	0.147138	-0.00749289	0.381724
OR13C9	-0.00395194	-0.220672	-0.343002	-0.027284	-0.0455681	-0.0482123	-0.0648024	0.0715375	0.0621068	0.13153
OR1A2	-0.0976622	-0.082651	-0.0649463	-0.0572015	-0.152314	-0.0958152	-0.075068	0.0571027	0.0382372	0.0510173
OR8B3	0.0140363	0.0165541	0.0198898	-0.000812796	0.0163261	0.0163527	-0.177566	-0.157279	-0.0981251	-0.127495
NSMCE3	0.276931	-0.0685647	-0.107849	-0.0861632	0.0977677	0.0171884	-0.497193	-0.579339	0.028324	0.441243
USP8	0.543423	0.81071	0.898392	-0.0575612	-0.449614	-0.0790745	-0.537467	0.140962	-0.867638	-0.878869
OSTN	0.00938605	-0.0409218	-0.0593246	-0.0361749	-0.0517757	-0.0184332	-0.0788078	-0.175909	0.0495775	-0.0735386
GPR37	-0.178821	-0.353199	-0.356051	-0.178065	-0.51686	-0.0693024	0.382456	0.321876	0.212645	0.26353
OR8B2	-0.2466	-0.24763	-0.239421	0.083169	0.0922194	0.0543051	0.0886708	0.00931354	-0.0283089	-0.0347763
FANCC	-0.0759464	-0.328796	-0.31689	-0.612416	-0.711898	-0.607473	0.782345	0.935718	0.13526	0.333478
OR5B21	-0.148299	-0.160997	-0.157805	-0.120024	-0.0906624	-0.14107	0.0334317	0.0168403	0.162537	0.14332
SH2B2	-0.669392	-0.86776	-0.90029	-0.291754	-0.188777	-0.249735	0.578791	0.0442759	1.06496	1.02526
HES2	0.36211	0.344486	0.228339	0.457608	0.447444	0.463484	-0.300724	-0.909396	-0.733877	-0.812266
OR4D1	-0.0223245	-0.0351081	-0.0515057	-0.0801478	-0.0313269	-0.118271	0.0701771	-0.0422582	-0.0860076	-0.0519575
OR5AS1	-0.111846	-0.120114	-0.102953	0.0686409	0.0360163	0.0810187	0.0323245	0.0155797	-0.153568	-0.192103
OR6C6	-0.0318475	-0.0189786	-0.0150058	-0.0910894	-0.0665676	-0.0607879	0.102492	-0.0211005	-0.0901346	-0.147462
ERRFI1	-0.709019	-0.945427	-0.637438	-0.256264	-0.411129	-0.283536	0.854663	1.63597	0.221851	0.0899599
DAB1	-0.102792	-0.0899737	-0.139575	0.031322	0.0698846	0.129942	-0.241283	-0.743252	0.385855	0.261089
TAS2R1	-0.0361087	-0.0451178	-0.0267285	-0.198905	-0.202633	-0.123717	-0.0690635	-0.127039	0.199997	0.193654
PAX8	-0.119671	-0.104077	-0.0483446	-0.0564721	-0.0933108	-0.0199627	0.0642489	-0.0284242	-0.0164502	-0.012026
HMX1	-0.11016	-0.175936	-0.17066	-0.00445038	-0.0170609	-0.0132623	-0.0357892	-0.0158776	0.0384967	0.0708543
OR8K1	-0.00107615	0.0191436	0.0129418	0.00300949	0.0205368	-0.0352198	-0.134098	-0.166634	-0.0252443	-0.125397
TEAD2	-0.100809	-0.722424	-1.03988	0.101111	0.0664011	-0.00920841	0.265897	0.374715	0.159653	0.474355
VPS36	0.291994	0.690939	0.702464	0.26943	0.393172	0.543059	-0.769354	-0.817939	-0.707793	-1.02549
OR51G2	0.0256547	0.0444665	0.0476809	-0.0217871	0.00396029	-0.0101231	-0.144459	-0.0823472	-0.133486	-0.158701
FFAR1	-0.0339043	-0.0368732	-0.0430249	0.0159702	0.00542402	-0.00559939	-0.0283991	-0.114193	-0.0952795	-0.0762034
TONSL	-0.354416	-1.07704	-1.16964	-0.777891	-1.19579	-1.04082	1.55824	1.64824	1.0346	0.969509
STK11	-0.221197	-0.0132276	0.106304	-0.431606	-0.236751	-0.10382	0.276515	-0.501514	0.486125	0.235466
OR52A5	0.155137	0.176721	0.153109	-0.113381	-0.0119299	-0.144123	0.000698752	-0.183971	-0.247411	-0.188471
MAS1	-0.0419248	-0.0524746	-0.0545892	-0.141465	-0.0660216	-0.0196378	-0.0277704	0.0332266	0.027728	-0.0593862
KDSR	0.371865	0.312898	0.248796	0.103062	-0.0973685	-0.176112	-0.369493	0.353703	-0.862316	-0.285165
SCRT2	0.00569711	-0.0679999	-0.0892021	0.0522527	-0.0729609	-0.176536	-0.0156323	-0.0373418	0.032285	-0.0292221
PCSK7	0.498592	0.945118	1.02539	0.546357	0.675224	0.589513	-0.683549	-1.64429	-0.56359	-1.78684
ADAM17	-0.138545	-0.153374	-0.047344	-1.0172	-1.18703	-1.01114	0.649569	1.6408	0.409981	0.459547
MRGPRX4	-0.0194213	-0.0147409	-0.0157416	-0.0481034	-0.100256	-0.0163738	-0.0558498	-0.01828	-0.0984092	-0.00440221
MXD1	-0.191379	0.0887855	0.584375	0.161876	0.192277	0.000488581	-0.305732	-0.025825	-0.471108	-0.423822
GNG8	0.0113927	0.0118063	0.00712882	0.00660009	0.0229218	-0.000470313	-0.235004	-0.0532333	-0.207349	0.0481147
OR8H2	-0.0499647	-0.201445	-0.225949	0.0505732	0.0450983	-0.0570916	0.0483797	0.0300089	-0.00670065	-0.016902
OR5A2	0.00271839	-0.00587093	-0.0167665	0.0315194	-0.0185762	0.0323289	-0.11831	-0.20952	-0.005775	-0.0730674
ZSCAN29	-0.147214	-0.0319108	0.00734995	-0.765943	-0.914485	-0.935051	0.551418	1.13148	0.272485	0.451509
ZCCHC13	-0.0305821	-0.0317276	-0.033374	0.0298409	0.0333568	0.0203786	-0.177322	-0.0288463	-0.139705	-0.0214061
MDC1	-0.474888	-0.228831	-0.0432184	-0.914443	-1.00664	-0.796683	1.02829	2.07685	-0.226047	0.207833
OR14J1	-0.117125	-0.161595	-0.149886	-0.114309	-0.0829946	-0.12109	0.0331533	0.0195987	0.154306	0.162844
OR4E2	0.00248135	-0.0097113	-0.0225077	0.00388105	-0.0113039	0.00311169	-0.107362	-0.118808	-0.0693424	-0.0474133
OR10H5	-0.129502	-0.212061	-0.188109	-0.12892	-0.16555	-0.181003	0.240617	0.141383	0.0649576	0.183063
OR5M10	-0.0147348	-0.0274863	-0.0326263	0.00601082	0.0108051	0.00422371	-0.00666598	-0.0453791	-0.121369	-0.146663
PRKG2	0.675701	0.698047	0.713059	0.205494	0.0270368	-0.0400354	-0.800651	-0.960244	-0.342248	-0.547042
ARHGAP5	-0.224649	-0.199968	-0.0740351	-0.729799	-0.844151	-0.376421	0.559067	1.70374	-0.203387	0.0225495
NELFCD	-0.704119	-0.586922	-0.551099	-0.364995	-0.346043	-0.611299	0.964929	0.583353	0.622664	0.631162
TTK	0.408243	-0.484722	-0.465042	-1.02755	-1.65009	-1.08256	1.39267	1.81027	0.0522607	0.686493
DRD3	-0.151247	-0.170734	-0.161627	-0.0661195	-0.129749	-0.0586415	0.14914	0.104132	0.159393	-0.0328082
OR5V1	0.00840516	0.0147133	0.0140192	0.0135767	0.0231252	0.00797886	-0.033672	-0.0061743	-0.320968	-0.0791708
CEBPA	0.413466	0.63522	0.591333	0.799196	0.836185	0.746461	-0.653495	-2.06613	-0.545007	-1.11519
CREB3L3	0.233375	0.53909	0.801411	0.229565	0.265403	0.21323	-0.598435	-1.70735	-0.122658	-0.209639
AKAP10	1.04004	1.37896	1.42415	-0.0785339	-0.247431	-0.145498	-1.08428	-0.781422	-1.24721	-0.614337
OR8A1	-0.148841	-0.159508	-0.172097	-0.0238724	-0.0821603	-0.107642	0.0952045	0.174575	-0.00796681	0.0783987
ADGRG6	0.0438546	0.225406	0.496107	-0.228639	-0.0336487	-0.189227	-0.282961	0.373848	-0.365207	-0.392159
ERCC6	-0.426219	-0.16628	0.0488201	-1.24433	-1.30553	-1.19448	1.05003	2.15201	0.417404	0.317748
TMPO	0.714202	-0.000484885	-0.0872073	-0.931075	-1.60396	-0.922932	0.810629	1.21792	0.00955411	0.444882
PTH	0.0321824	0.0325672	0.023158	0.00964512	-0.00485677	0.012606	-0.0701278	-0.108812	-0.104464	-0.163228
CABYR	-0.623226	-0.810301	-0.861368	0.0524617	-0.278912	0.0456563	0.447063	0.90248	0.274365	0.511225
APLP2	0.496915	0.740434	0.695126	0.651502	0.545947	0.540512	-0.67352	-1.16173	-0.871745	-1.30316
TBC1D22B	0.358072	0.422379	0.398314	-0.0706348	0.206548	-0.0662478	-0.456962	-0.359735	-0.364471	-0.405031
OR6B1	-0.000164447	-0.000900081	0.0016113	0.124265	0.0699594	0.011816	-0.117185	-0.127234	-0.138574	-0.160579
AGO2	-0.622611	-1.02156	-1.1407	-0.668425	-1.05632	-0.933955	1.25474	1.67919	1.26248	0.913622
OR51L1	-0.0274464	-0.0604051	-0.053597	-0.0346776	0.00911511	-0.010034	-0.0276522	0.0172419	-0.0673781	-0.0774602
OR5B17	-0.059637	-0.0860092	-0.0742563	-0.160719	-0.0243134	-0.0534275	0.0249832	-0.0863518	0.167022	0.0211738
ASIC2	-0.299452	-0.157887	-0.0989681	0.102429	0.295285	0.144211	0.048553	-0.199912	-0.00859799	-0.156479
MCM7	0.199496	-0.721574	-0.695	-0.805861	-1.09962	-0.936288	1.06507	1.10369	0.824086	0.737538
OR5H1	0.0108013	0.0214727	0.0159461	-0.0377149	-0.0731575	-0.0458147	-0.108411	-0.174515	0.122157	-0.0550981
PRMT6	0.0455503	0.0294729	0.0312575	-0.158747	-0.0670932	-0.0896074	-0.0809897	-0.0610468	-0.00979888	0.0382319
OR2V2	0.0380101	0.0398109	0.0281946	-0.0428499	-0.0321921	-0.0532493	-0.0818238	-0.161327	0.00601994	-0.0628639
ZNF735	-0.013158	-0.0109792	-0.00995393	-0.0307625	-0.0030982	-0.0157141	-0.190307	-0.160483	0.0330013	0.0795829
ARHGAP10	-0.406418	-0.85716	-0.919764	-0.498188	-0.429176	-0.578889	0.786388	1.1735	0.767084	0.641711
BSX	0.0405361	0.0556253	0.0508203	-0.00656832	0.0109282	0.0678	-0.121716	-0.206272	-0.139289	-0.07166
DTX2	-0.574916	-0.528354	-0.565724	-0.146069	-0.207296	0.214887	0.583057	-0.15684	0.891553	0.171633
MYOG	-0.0304046	-0.0648345	-0.0768119	-0.0856562	-0.150746	-0.0491847	0.0576836	0.0445109	0.0161897	0.0252796
HBP1	0.950606	1.1402	1.12693	0.438675	0.0381469	0.267533	-1.40956	-1.40206	-0.947637	-0.513786
TFE3	-0.580427	-0.522579	-0.519824	-0.248418	-0.212054	0.0474091	0.395874	0.414497	0.528673	0.391448
PRDM14	-0.0710785	-0.0770832	-0.0793282	-0.0358566	-0.00719768	-0.0145674	-0.112518	-0.0457742	0.102507	0.0358233
RAB17	0.337296	0.755022	0.800035	0.355574	0.870813	0.508897	-0.606066	-1.54826	-0.706389	-1.0716
GDI1	-0.372312	-0.49544	-0.605253	-0.223232	-0.264793	-0.124988	0.770007	0.3999	0.244903	0.3693
ZNF804B	-0.00446763	-0.00102995	0.00461683	0.0368712	-0.081634	-1.02822e-05	-0.134414	-0.106617	-0.0109325	-0.00319925
NUP62	-1.07214	-1.7526	-1.75362	-0.760349	-1.17268	-0.889449	2.1694	2.1834	1.52936	1.22413
HTR1E	-0.00461945	-0.00852629	-0.00474945	0.00842571	0.00730128	0.0144604	-0.14238	-0.123477	-0.011409	-0.0274413
OR10Q1	-0.00669138	-0.0347586	-0.0278155	-0.048041	-0.0669062	-0.0550755	-0.0734614	-0.11706	0.057305	0.0808447
EPHA10	-0.189811	-0.198672	-0.334814	0.683956	0.774771	0.68153	-0.0808904	-0.817824	-0.179095	-0.630725
HERPUD1	0.439511	0.699301	0.684558	0.819478	0.813377	0.607148	-1.17255	-1.28101	-0.939596	-0.960084
KDM5B	-0.172358	-0.431485	-0.643443	-0.117089	-0.0247488	-0.118765	0.447558	1.23585	-0.257218	-0.203017
CPS1	0.191156	0.147875	0.112618	0.173663	-0.045854	-0.0150654	-0.258989	-0.555535	-0.00571635	-0.0263676
OR2A12	0.03763	0.0384057	0.0387289	0.00896664	0.0178569	0.00989994	-0.00123382	0.0405697	-0.2069	-0.264012
AFP	-0.575903	-0.747332	-0.737059	0.0274134	0.00247842	0.178493	0.43203	0.276639	0.415949	0.448217
FOXM1	0.189271	-0.723786	-0.688946	-0.904114	-1.78232	-1.38662	1.65143	2.00367	0.436948	0.926846
OR56A1	-0.0183555	-0.0681139	-0.0522212	-0.0400924	0.0186105	0.0399795	0.0182136	-0.0456253	-0.0753564	-0.0544268
OR4A15	-0.0156076	-0.0164109	-0.00575501	0.00582218	-0.000706673	0.00164316	-0.185327	-0.146244	0.0417245	0.0459649
IL4	-0.00215621	0.0130465	0.0203592	0.0226577	0.0130337	0.0027601	-0.108453	-0.162643	0.025321	-0.0984094
OR2S2	0.0249224	0.021838	0.0145711	-0.00212805	0.0196272	-0.0313792	-0.0620508	-0.0587396	-0.159334	-0.0411913
OR4C3	-0.073314	-0.104062	-0.0914151	-0.0245733	-0.00796745	-0.0208532	0.0115395	0.0247551	0.010962	0.00110185
GRHL3	-0.349644	-0.482862	-0.409798	-0.209688	0.00845755	-0.0833047	0.384443	0.294663	0.437728	0.138785
TRIP13	0.472999	-0.485521	-0.439407	-0.817329	-1.489	-1.14952	1.15492	1.49975	0.287004	0.697582
OR5A1	-0.132924	-0.166681	-0.139232	-0.0103202	-0.0266685	-0.00498958	0.0460405	0.0478919	0.0259692	0.0998127
OR56A4	0.106865	0.131297	0.129577	-0.00161776	0.0831257	0.0255761	-0.193237	-0.280738	-0.139016	-0.121701
OR7A17	-0.0341515	-0.0238595	-0.0145502	-0.0247331	-0.0633651	-0.0500963	0.0486544	-0.0110632	-0.0840192	-0.00236481
OR2T11	-0.0919911	-0.106839	-0.0634555	-0.0868552	-0.137506	-0.118494	0.139133	0.0402507	0.0585995	0.109661
CHEK1	0.25518	-0.706103	-0.667174	-0.949402	-1.59688	-1.09813	1.50416	1.69504	0.404454	0.902031
DMRTB1	-0.00354882	-0.0372231	-0.0372793	-0.1845	-0.214182	-0.112494	0.0684664	0.15116	0.00814491	0.105227
TERF2IP	-0.738431	-0.0587021	-0.0472591	0.744845	1.32584	0.992675	-0.665359	-0.279873	-1.0059	-0.51815
ADGRG1	-0.446831	-0.620006	-0.749818	-0.0454717	0.0914695	-0.174952	0.881092	0.350194	0.190493	0.277624
ZNF645	0.0274342	0.0204587	0.0181487	0.0368391	0.0677983	0.0390274	-0.105295	-0.131024	-0.012722	-0.205975
OR4A16	-0.0938458	-0.153273	-0.125829	-0.0886577	-0.119097	-0.0717038	0.0870872	0.0152408	0.15559	0.149367
OR1K1	0.0150201	0.000599421	-0.0047146	0.0345202	0.0624866	0.0118116	-0.0476784	-0.0877904	-0.0434351	-0.181851
FURIN	-0.221339	-0.109245	-0.23916	-0.03614	-0.0759265	-0.14721	0.759339	0.175762	0.285013	-0.631438
CALML5	0.0361749	-0.062624	-0.11232	0.189009	0.113472	0.190288	-0.152409	-0.111581	-0.181824	-0.147088
OR9I1	-0.104323	-0.0867609	-0.0909047	0.0623782	0.0926015	0.050127	0.0412162	-0.0497582	-0.0960828	-0.0568473
OR7E24	-0.0399603	-0.0419931	-0.0354959	-0.0375024	-0.0113274	-0.05545	-0.0175004	-0.0194504	-0.00315253	0.0309544
OR2T27	0.0518548	0.0645572	0.0452583	0.0279337	0.00833655	0.00658715	-0.115603	-0.162892	-0.0915684	-0.0645655
IL3	-0.0138379	NA	0.00484721	0.02434	0.00529295	0.0295001	-0.106335	-0.0640208	-0.0487732	-0.0608376
ZFP64	-0.320932	-0.551775	-0.577492	-0.921853	-0.563558	-0.765103	1.18148	1.16531	0.311146	0.813165
FGF6	0.0186226	0.0473957	0.0464683	-0.0215078	-0.031948	-0.0413513	-0.028492	-0.0914284	-0.0780158	-0.0491804
TNFRSF17	0.0433859	0.137603	0.340592	0.496216	0.17963	0.322179	-0.549557	-0.714324	-0.190271	-0.292123
OR4A5	-0.152422	-0.22166	-0.227912	-0.0264196	0.0963381	0.184077	0.0469085	0.0230965	0.014445	0.040995
OR4C11	-0.188589	0.0526717	0.165508	-0.0129812	0.0552356	-0.0126618	-0.000907727	-0.16622	-0.136181	0.0269187
FANCF	0.160885	-0.159857	-0.419609	-0.166069	0.0428588	0.0251413	0.108521	0.378983	-0.227766	0.0431591
NKX2-4	-0.000394191	-0.0124182	-0.0189633	0.0283177	0.0882736	-0.0252164	-0.190018	-0.214191	0.0878759	0.0439049
BRCA2	-0.0973919	-0.204766	-0.236337	-0.563826	-1.2253	-0.574199	0.995279	1.37834	-0.131481	0.448441
HIST1H4A	-0.106317	-0.130399	-0.115246	-0.0258033	0.00234759	0.00483168	0.0890289	0.0503261	0.0244974	-0.00188709
OR5L1	0.00592216	-0.0203707	-0.0225208	0.0179859	0.0268944	-0.0176425	0.0351576	-0.0186969	-0.176248	-0.0376089
MOAP1	0.220393	0.319509	0.21525	0.357147	0.451569	0.416868	-0.554883	-0.694425	-0.547412	-0.390874
OR4K1	0.0442662	0.0530977	0.0467576	-0.0584688	-0.0784428	-0.0576356	-0.0660988	-0.0598483	0.00802197	-0.0359176
OR13C5	-0.0490623	-0.0355255	-0.0240009	-0.0181233	0.0204412	0.00940069	-0.0374278	-0.199982	0.0661873	0.0666204
VN1R4	-0.0796664	-0.054232	-0.000323998	0.0253875	-0.0084843	0.00443157	-0.078487	-0.0472377	0.0554114	-0.0167426
OR6C75	-0.0296599	-0.0732559	-0.130466	-0.0368026	-0.0224463	-0.0217828	-0.023738	0.0425716	0.0796875	0.0165272
OR8D1	0.0400997	0.0457428	0.038565	0.0590767	0.044304	0.0475641	-0.112232	-0.300585	0.0140149	-0.0753851
E4F1	-0.447475	-0.432513	-0.741582	-0.798102	-0.44155	-0.412077	0.765887	0.375055	0.973926	0.962637
SAG	0.0496148	0.0597688	0.0557657	0.0104989	-0.0160903	-0.00159079	-0.235537	-0.217713	0.0879412	0.0116553
GRK4	-0.111924	-0.164781	-0.119705	-0.305037	-0.333722	-0.315513	0.186616	0.0219251	0.537169	0.409667
OR11A1	-0.0986834	-0.152987	-0.156294	0.00525974	-0.0123307	0.0145213	-0.0383951	-0.11297	0.147886	0.209853
SOX1	0.246285	0.280383	0.273235	0.227232	0.240159	0.241695	-0.412792	-0.746824	-0.142563	-0.39978
ZSCAN16	0.0554384	0.203122	0.277007	0.0848926	0.322758	-0.0437792	-0.533167	-0.221602	-0.508561	0.175598
PPRC1	-1.0359	-1.17266	-1.24774	-1.2224	-1.0454	-0.942156	1.87326	2.17771	1.30473	1.12721
ZNF428	-0.533241	-0.729651	-0.846811	0.327361	0.339099	0.17782	0.30175	-0.304755	0.548096	0.537068
GTF2H2	-0.161019	-0.266072	-0.270587	-0.215155	-0.392076	-0.339461	0.325761	0.211766	0.446204	0.481211
PRDM7	-0.0350281	-0.0604924	-0.081942	-0.0133139	-0.0185414	-0.0126415	0.0579118	-0.0131359	-0.00652195	0.00563969
GPRC5D	0.0179032	0.0796692	0.0923756	0.22597	0.403023	0.304521	-0.237542	-0.47549	-0.204571	-0.383408
REST	0.0685164	0.174494	0.220133	-0.739181	-0.851318	-0.657424	0.354173	1.2186	0.399658	-0.363541
PKNOX1	0.0245902	0.0454767	0.0571803	0.0235094	0.0218954	0.0223241	-0.0262905	0.126907	-0.0891751	-0.380218
OR52E2	-0.046696	-0.0204395	-0.00943713	-0.029762	-0.0344698	0.0165423	-0.0315672	-0.016146	-0.0295829	0.0287884
SEBOX	0.0326077	0.10914	0.150717	-0.0304211	-0.0132277	0.0180797	-0.0899068	0.021449	-0.0935071	-0.276662
MSGN1	-0.14095	-0.177614	-0.166518	0.0248836	0.0245541	-0.00221537	0.0262007	-0.00322285	0.17174	0.0763163
NEUROD6	0.00855385	0.00447551	-0.0135514	0.00676535	0.00689789	0.0437001	0.0362018	-0.135219	0.00109761	-0.114123
DDX6	0.00556635	0.337757	0.594655	-1.02231	-0.938391	-0.864197	0.346015	1.69961	-0.422629	0.11062
OR6X1	0.00519071	0.00244444	0.000803166	-0.00254819	0.0370579	-0.00130564	0.0633068	0.0332281	-0.164233	-0.127118
SSX2	0.0361391	0.0419727	0.0357302	0.0191789	-0.0810952	-0.0198449	0.125765	-0.278527	-0.0381254	0.0110286
ANKRD30A	-0.0601693	-0.0607667	-0.0492216	-0.0427793	-0.0494166	-0.0546561	0.0809954	0.0533088	-0.00647673	0.0426519
IGFBP2	0.157587	-0.279515	-0.587056	0.403751	0.540957	0.461028	-0.280989	-0.581173	0.0906138	-0.0716774
TAF4B	-0.355023	-0.357198	-0.317625	-0.679143	-0.670172	-0.855622	0.533907	1.32259	0.482972	0.75047
PIAS2	0.486959	0.379307	0.394345	-0.137969	-0.256201	-0.309683	-0.506771	-0.149758	-0.0763101	0.0317919
MED17	0.00316139	-0.00659757	0.0201667	-0.527787	-0.313033	-0.575137	-0.0286366	1.04893	-0.170636	0.409603
OR6C76	-0.0221908	-0.0252222	-0.0362509	0.0439681	0.0596152	0.0556017	0.00287802	-0.0625504	-0.0837543	-0.0698138
PTEN	0.222619	0.204174	0.299931	0.137996	0.0137196	0.149296	-0.256152	-0.00350607	-0.469744	-0.435294
OR10X1	-0.0185978	0.00406894	0.0290095	-0.0372476	-0.0122322	-0.0552158	-0.0614432	-0.0489047	0.0899862	-0.0216416
CHAMP1	0.391325	0.613256	0.752662	-0.651654	-0.556343	-0.391203	-0.147647	0.61396	-0.185248	-0.569256
ZGPAT	-0.467704	-0.371804	-0.56454	-0.757402	-0.454168	-0.381771	0.829251	0.762061	0.687992	0.588253
OR5M8	0.0170387	0.0576126	0.0510651	0.0480398	0.0703757	-0.043668	-0.10575	-0.0399512	-0.0969634	-0.0861141
MRGPRX1	0.00617646	0.00894582	-0.0128275	0.0263251	0.00140422	0.0133186	-0.0405754	0.0594567	-0.0872331	-0.102551
LHX5	0.001246	-0.0585198	-0.0797414	-0.0765263	-0.194802	-0.0391319	-0.0212943	0.119465	-0.0189505	0.241043
MYF5	-0.040195	-0.0419314	-0.0373057	-0.0339375	-0.0221031	-0.0258279	0.054536	0.0379803	0.00623514	-0.0246029
NF1	-0.559238	-0.247511	0.0324023	-1.23145	-1.35518	-1.1539	1.31976	2.62248	0.307409	0.143795
OR8D2	-0.0355273	-0.0229185	0.000118943	0.0249876	0.0106803	0.0144104	-0.00282237	-0.0178624	-0.0680358	-0.0239478
INSM2	0.0701486	0.126456	0.129051	0.0430733	0.0252285	-0.0232866	-0.110657	0.0427894	-0.176226	-0.244432
GATAD1	0.238579	0.334367	0.107464	0.0676908	0.105887	0.111232	-0.357426	0.29984	-0.690958	-0.32813
OR9Q1	0.040778	0.0293695	0.0197523	-0.008997	-0.0701399	-0.0183737	0.100192	-0.0522126	-0.16741	0.0164486
OR5D14	0.0219576	0.030588	0.0307859	0.0037869	-0.0207926	-0.0378134	-0.0138276	-0.0422047	-0.164113	0.083278
TIMELESS	0.084991	-0.82516	-0.825439	-0.906604	-1.68821	-1.1419	1.7454	2.15313	0.465414	0.834166
ZIM3	-0.0431138	-0.0655317	-0.0671367	0.0221835	-0.13126	-0.0044835	0.0251459	0.145471	-0.0672854	0.0855669
DBX2	-0.0618432	-0.0761647	-0.0582824	-0.00356497	0.0112572	-0.0127845	0.108839	0.0675504	-0.0340544	-0.0385153
OR8B8	0.00684252	0.0116512	0.0112086	0.0200831	0.0488666	-0.00207082	-0.0241084	-0.0772462	-0.0794904	-0.0130469
OR51I2	0.0598227	0.0903984	0.0980139	-0.012018	0.0212627	0.0140353	-0.0650951	-0.0832073	-0.228902	0.011882
TNP1	0.0177792	0.0222812	0.0199604	0.00314512	-0.0391236	0.0406192	-0.0374323	-0.0338426	0.0487661	-0.135694
RHOQ	-0.336657	-0.58617	-0.616988	-0.50125	-0.52106	-0.536725	0.478289	1.38899	0.285073	0.859825
OR6C4	-0.0831799	-0.0788682	-0.0873282	0.0271194	0.0591359	0.124292	-0.000207363	0.136379	-0.0446844	-0.1392
PDE3B	0.882799	0.80751	0.802012	0.714906	0.254537	0.423578	-1.00509	-0.655937	-1.10203	-1.20774
OR1L3	-0.0291714	-0.0221962	0.0301992	0.0239233	0.00245073	0.0295946	-0.0200858	-0.0241686	-0.0504553	-0.0230271
OR51Q1	0.055329	0.073473	0.0703285	0.0211245	0.0693851	0.0143684	-0.183619	-0.254146	0.0361173	0.0159216
TAS2R50	0.0176819	0.0185244	0.0127696	0.0365063	0.0248489	0.0284373	-0.0994102	-0.20583	-0.00607533	0.0919994
OR5H15	0.0538141	0.0546869	0.0498107	0.0765087	0.0658638	0.0601964	-0.167284	-0.0934459	-0.0447135	-0.135476
OR4M1	0.117852	0.155708	0.15826	0.0864071	0.0662968	0.0910785	-0.214217	-0.402696	-0.1367	-0.000901664
OR2T5	-0.0406998	-0.01399	-0.0187449	-0.0323429	0.0284862	-0.035675	0.000525364	0.0243165	-0.0204503	0.0304374
OR13C8	0.024198	0.0403149	0.0438841	0.0427042	0.16193	0.0717341	-0.116452	-0.202062	-0.103203	-0.0410843
CCR9	0.0199137	0.0418439	0.0659699	-0.0938974	-0.101953	-0.0687438	0.0017807	-0.107181	0.0762183	0.0898549
DNMT3L	0.0208434	0.020881	0.00660817	0.00647549	0.0120819	0.00144228	-0.0440393	-0.101868	-0.0219581	0.023544
ARL4D	-0.530532	-1.11935	-1.25778	-0.196113	-0.0587582	0.0288852	0.70223	0.644686	0.844693	0.866235
NEUROD4	-0.149557	-0.137074	-0.184496	-0.0323017	-0.0043264	0.0233117	0.155654	0.216937	-0.0624701	0.103192
OR10H4	-0.0406502	-0.0639753	-0.0693068	-0.0627856	0.0731487	0.0368732	-0.0427454	0.0665651	0.0367821	-0.00273716
HOXD11	0.255001	-0.18169	-0.289019	-0.235186	-0.875292	-0.367445	0.404236	0.539804	0.221784	0.459672
PIAS4	-0.882132	-0.989035	-1.00877	-1.09511	-0.839751	-0.784123	1.37202	1.54191	1.46743	1.15777
TBR1	0.0108667	-0.0663023	-0.0752602	-0.112829	-0.131421	-0.0593136	0.0832713	0.0425074	0.135467	0.114436
OR2F2	-0.0546245	-0.0542207	-0.0442703	-0.0360405	-0.0515785	-0.0170166	0.13455	0.0480844	0.0383128	-0.0194592
OR4C15	-0.0825499	-0.0819496	-0.0754789	-0.0340642	-0.0956659	-0.0742036	0.156656	0.189848	0.0615102	-0.0179164
TAPT1	0.0909341	0.965682	0.883292	1.03366	1.39003	1.13008	-1.4599	-1.04854	-1.63709	-1.4013
AGK	0.00324326	-0.055307	-0.152143	-0.375512	-0.243752	-0.159454	-0.194697	0.487649	0.158406	0.480221
CHRNB3	0.0684692	0.0602332	0.0673306	0.043539	0.0666843	0.035954	-0.117521	-0.127599	-0.0361312	-0.112106
TPRX1	-0.132067	-0.16088	-0.145819	-0.037841	0.0332165	0.0422149	0.0638707	0.0532556	0.166285	0.0700603
DVL2	-0.00733407	-0.153654	-0.444617	-0.777037	-0.556156	-0.545395	0.772839	0.59767	0.48775	0.578716
LDLRAP1	0.632432	1.05478	1.26079	0.933237	1.32874	0.981427	-1.20243	-2.23445	-0.803026	-1.99292
DUSP21	-0.00438012	-0.0108764	-0.00883663	-0.0119508	-0.014332	0.00115488	-0.0503204	0.0219105	0.0139463	0.0241634
SOCS5	0.189396	0.233977	0.262845	-0.122695	-0.483535	-0.103864	-0.153146	1.03841	-0.59082	-0.304108
ALX1	0.143641	-0.0909193	-0.282942	-0.220944	-0.264064	0.113079	0.203167	0.242458	0.0219628	0.103462
GNAT2	0.0487208	0.0441778	0.0366189	-0.1399	-0.170391	-0.147363	-0.0368913	0.0140527	0.21796	0.103871
GFRAL	0.0274014	0.0265321	0.0359695	-0.0231602	-0.027145	-0.0195214	0.0844925	-0.00375366	-0.050894	-0.0788666
OR8B12	-0.0455923	-0.0528139	-0.0481053	-0.0918213	-0.133219	-0.0886833	0.0445875	0.070669	0.23596	0.0803731
ZNF3	0.176191	0.258947	0.164317	-0.287218	-0.272465	-0.392893	-0.0476733	-0.0553407	0.201813	0.230284
CCKAR	0.0274968	0.0109968	0.00213126	-0.0799034	-0.0801582	0.0120274	-0.0139304	0.00367629	0.0516547	0.048084
OR6P1	-0.0631837	-0.0434215	-0.0373176	-0.0502921	-0.0279881	0.00349843	0.0505682	0.057466	0.0702378	0.0250345
MYBL2	0.326602	-0.627702	-0.551395	-0.796169	-1.52366	-1.10038	1.41276	1.51522	0.506354	0.824655
OR10J1	0.0543897	0.0575398	0.0488118	0.0555405	0.0732404	0.04634	-0.0521432	-0.0460089	-0.172368	-0.0781902
OR51T1	0.0826713	0.0858479	0.0898922	0.0312514	-0.0029204	0.0120125	0.03243	-0.0233952	-0.234133	-0.0841511
SPDEF	-0.377439	-0.498853	-0.519786	0.0889526	0.2438	0.154628	0.623017	0.0939982	0.0697732	0.112304
C9	-0.0636855	-0.0560204	-0.00985272	0.0728179	0.014918	0.0278721	0.0523223	-0.0224091	-0.0372761	0.0143545
DGKB	0.0462843	0.0117738	0.0171725	0.0216161	-0.0398462	-0.00372564	0.0233785	-0.0733141	0.0738569	-0.0832531
BCL2L10	0.19778	0.166336	0.217771	-0.139912	-0.0418941	-0.0467646	-0.132631	-0.541174	0.137932	0.176575
RAX2	0.279556	0.290916	0.267832	0.063711	0.0784124	0.0763283	-0.219494	-0.263676	-0.343855	-0.23558
OR11H6	0.008876	0.0934375	-0.0597441	0.0697481	0.0677108	0.0814724	-0.124901	-0.0899043	-0.0714078	0.0192096
TAS2R7	-0.0250631	0.000423334	0.014582	-0.0359507	-0.0201707	-0.00689591	-0.0144522	0.0224395	0.0376128	0.0232664
GPR158	-0.203513	-0.0981614	-0.109982	0.267365	0.171115	0.17083	-0.0462624	0.0922121	-0.161111	-0.0866022
PLK1	0.124046	-0.749476	-0.680605	-0.644221	-1.32425	-1.07867	1.43017	1.63478	0.454708	0.833051
OR6V1	-0.0657324	-0.0829482	-0.0552508	-0.0247479	0.00727029	-0.0126393	0.0591954	0.0309661	0.114114	0.0305609
ATXN3L	0.0280442	0.0587008	0.0884448	0.0129954	0.0226218	0.0322013	0.0080297	-0.164584	0.0422628	-0.127038
OR2T29	0.00760407	0.0118736	0.0135867	0.0230134	0.0600402	0.0117125	-0.0806155	-0.0202725	-0.00203843	-0.0208321
GUCA1C	0.00363764	-0.012046	-0.0118593	-0.068936	-0.112231	-0.0367448	0.0161294	-0.0238863	0.105307	0.145081
TCF23	0.0989383	0.0984168	0.0783251	-0.0936056	-0.139039	-0.137496	0.0906176	-0.0265434	0.0392568	-0.000686391
OR5I1	-0.0371636	-0.0521008	-0.0427312	-0.0111954	0.0190882	-0.0590855	-0.00478363	0.0941087	0.0361834	0.0667391
PORCN	-0.804306	-0.948419	-1.04684	-0.213527	-0.0348771	-0.137344	0.987597	0.77596	0.785191	0.645779
CEBPB	-1.05329	-1.05476	-0.529459	-0.910541	-0.663457	-0.780109	1.33463	1.12243	0.872925	1.67401
OR13D1	0.0272782	0.0262899	0.017028	-0.0445802	-0.0826236	-0.034795	0.0347081	0.024418	0.0371861	0.00780602
CYP11B1	-0.0120647	-0.0101244	-0.0204507	-0.00820626	-0.0525133	0.0155156	-0.0069107	0.0245612	0.0285867	0.0569594
OR7A10	0.00497629	-0.00321471	-3.52579e-05	0.0329256	0.035053	0.0100329	0.0113526	0.0361291	-0.105242	-0.00582578
LACRT	-0.0181939	0.0121425	0.0319174	-0.0233876	-0.0279589	-0.0260953	0.0561805	0.0277658	0.0507984	-0.0668433
MCHR2	0.0014453	0.0029831	0.0023727	0.223981	0.251694	0.190831	-0.0923885	-0.103497	-0.120524	-0.337602
OR2C1	0.0101803	0.0120178	-0.000214845	0.0212608	0.0335561	0.0112738	-0.109547	0.0598369	0.0239357	-0.0426849
OR56A3	0.106447	0.0960839	0.122913	-0.0187901	-0.11606	0.0479767	-0.0293869	-0.0565999	-0.0381446	-0.0948175
[truncated: 3,737 more rows]
