# Supplementary material for: A model for network-based identification and pharmacological targeting of aberrant, replication-permissive transcriptional programs induced by viral infection
Source: Commun Biol. 2022 Jul 19;5:714. doi: 10.1038/s42003-022-03663-8 (PMC9296638; doi:10.1038/s42003-022-03663-8)
Supplement: Supplementary file 6 — Supplementary Data 3 [file 42003_2022_3663_MOESM6_ESM.txt]

#' ViroTreat
#' 
#' This function performs viroTreat analysis
#' 
#' @param vpmat Viper matrix for the phenotypes (protein activity in response to
#' infection)
#' @param vpsig Viper matrix for the drug-induced protein activity signatures
#' @param nn Number indicating the number of candidate MR proteins to consider
#' for the enrichment analysis
#' @param balanced Logical, whether to use equal number of activated and
#' inactivated candidate MRs
#' @param mr_tail Vector indicating the tails to be used for the master
#' regulators from vpmat. -1 for the left tail and +1 for the right tail.
#' This parameter is only used if balanced = FALSE.
#' 
#' @return Matrix of Normalized Enrichment Scores
viroTreat <- function(vpmat, vpsig, nn=50, balanced=FALSE, mr_tail=c(-1, 1)[1]) {
    checkmate::assertIntegerish(nn, lower=2, len=1, any.missing=FALSE)
    nn <- round(nn)
    checkmate::assertMatrix(vpmat, mode="numeric", min.rows=nn*2, min.cols=1,
                            row.names="named", col.names="named")
    checkmate::assertMatrix(vpsig, mode="numeric", min.rows=nn, min.cols=1,
                            row.names="named", col.names="named")
    checkmate::assertFlag(balanced)
    checkmate::assertIntegerish(mr_tail, lower=-1, upper=1, any.missing=FALSE,
                                min.len=1, max.len=2)
    mr_tail <- round(mr_tail)
    vpmat <- vpmat[rownames(vpmat) %in% rownames(vpsig), , drop=FALSE]
    if (!balanced) {
        mr_tail <- sign(sum(mr_tail))
        if (mr_tail != 0) 
            vpmat <- apply(vpmat * mr_tail, 2, rank, na.last="keep") * mr_tail
    }
    reg <- apply(vpmat, 2, function(x, nn, balanced) {
        x <- x[is.finite(x)]
        if (balanced) {
            pos <- rbind(order(x, decreasing=TRUE), order(x))
            pos <- pos[, seq_len(floor(length(x)/2)), drop=FALSE]
            pos <- as.vector(pos)
        }
        else {
            pos <- order(abs(x), decreasing=TRUE)
        }
        tfmode <- sign(x)[pos]
        lklh <- rep(1, length(tfmode))
        pos <- which(cumsum(lklh^2)>=nn)[1]
        list(tfmode=tfmode[seq_len(pos)], likelihood=lklh[seq_len(pos)])
    }, nn=nn, balanced=balanced)
    tmp <- viper::aREA(vpsig, reg, minsize=2)$nes
    t(tmp)
}
