# Supplementary material for: A model for network-based identification and pharmacological targeting of aberrant, replication-permissive transcriptional programs induced by viral infection
Source: Commun Biol. 2022 Jul 19;5:714. doi: 10.1038/s42003-022-03663-8 (PMC9296638; doi:10.1038/s42003-022-03663-8)
Supplement: Supplementary file 7 — Supplementary Data 4 [file 42003_2022_3663_MOESM7_ESM.xlsx]

## Sheet: Fig4bc-data
Fig. 4b-c: Experimental validation of ViroTreat predictions
ViroTreat results (p-value), Antiviral effect (p-value), Infectivity reduction (%)
Drug	ViroTreat	Antiviral	Infectivity	Inhibition
Midostaurin	2.25443e-30	0.142626	28.0331	FALSE
Pimozide	5.3555e-22	0.00673405	35.2752	TRUE
Mitoxantrone	8.00927e-21	0.0134102	42.3243	TRUE
Cabazitaxel	4.51707e-20	0.00339111	35.6806	TRUE
Amsacrine	3.46651e-16	0.0102033	24.0247	TRUE
Exemestane	5.5363e-15	0.00404256	71.0512	TRUE
Idarubicin	1.33779e-12	0.00673405	63.2069	TRUE
Decitabine	3.07652e-12	0.00339111	34.2229	TRUE
Apremilast	5.17872e-11	0.0255968	32.5224	TRUE
Osimertinib	5.87819e-11	0.00404256	50.7905	TRUE
Amiodarone	1.42706e-09	2.2762e-05	62.6376	TRUE
Bosutinib	1.45115e-08	0.00339111	69.6362	TRUE
Ketoconazole	9.64568e-08	0.00261383	32.4482	TRUE
Disulfiram	2.32951e-07	0.105404	24.939	FALSE
Fedratinib	7.47176e-07	0.156073	21.6793	FALSE
Cyclosporine	3.79067e-06	0.000252035	56.4259	TRUE
Vorinostat	6.84744e-06	0.00339111	68.2349	TRUE
Bicalutamide	7.87019e-06	0.00344577	44.7573	TRUE
Gefitinib	0.012474	1	-3.80323	FALSE
Rucaparib	0.0193285	0.68688	20.1788	FALSE
Epigallocatechin	0.971104	1	26.716	FALSE
Romidepsin	1	0.156073	5.27972	FALSE
Teniposide	1	1	4.68954	FALSE
Docetaxel	1	0.0180891	10.4205	FALSE
Phenelzine	1	0.0255968	7.18602	FALSE
Pazopanib	1	0.320717	0.11975	FALSE
Thalidomide	1	0.643368	12.1926	FALSE
Panobinostat	1	0.0703488	56.5241	FALSE
Lomustine	1	0.311166	9.68486	FALSE
Capecitabine	1	0.0104567	4.14421	FALSE
