# Supplementary material for: A model for network-based identification and pharmacological targeting of aberrant, replication-permissive transcriptional programs induced by viral infection
Source: Commun Biol. 2022 Jul 19;5:714. doi: 10.1038/s42003-022-03663-8 (PMC9296638; doi:10.1038/s42003-022-03663-8)
Supplement: Supplementary file 8 — Supplementary Data 5 [file 42003_2022_3663_MOESM8_ESM.xlsx]

## Sheet: Fig4d-data
Fig. 4d: Effect of 8 drugs, showing the strongest reduction in SARS-CoV-2 replication in Caco-2 cells, on cell viability and SARS-CoV-2 replication in GI organoid-derived 2D primary cell cultures.
Treatment	Viability	Infectivity
Ctrl	98.283	90.975
Ctrl	101.271	101.068
Ctrl	100.446	107.957
Amiodarone	90.2473	56.0434
Amiodarone	87.9808	60.1993
Amiodarone	94.2651	43.777
Bicalutamide	81.7995	35.0045
Bicalutamide	73.4547	22.3101
Bicalutamide	74.4849	29.2406
Bosutinib	99.2102	19.7158
Bosutinib	100.137	17.874
Bosutinib	93.956	15.2994
Exemestane	100.549	98.7669
Exemestane	97.1497	99.6216
Exemestane	101.168	101.651
Cyclosporine	96.6346	39.654
Cyclosporine	99.1071	27.0727
Cyclosporine	97.6648	16.7046
Idarubicin	93.956	9.92032
Idarubicin	96.0165	10.4051
Idarubicin	99.4162	8.85592
Osimertinib	99.3132	53.5152
Osimertinib	100.549	46.2525
Osimertinib	95.1923	65.4072
Vorinostat	81.1092	44.892
Vorinostat	84.7871	36.4779
Vorinostat	89.114	18.2791
